# Supplementary material for: Uncover the genetic basis of processing quality related traits in common wheat (Triticum aestivum L.) using genome-wide association mapping
Source: Front Plant Sci. 2026 Mar 3;17:1755182. doi: 10.3389/fpls.2026.1755182 (PMC12992234; doi:10.3389/fpls.2026.1755182)
Supplement: Supplementary Table 1 — The details of the SSV, WAR and TW for the 310 accessions. [file Table1.xlsx]

## Sheet: Table S1
Table S1 The details of the SSV, WAR and TW for the 310 common wheat accessions
Name	Accessions	SSV2022AY	SSV2023AY	SSV2022YL	SSV2023YL	WAR2022AY	WAR2023AY	WAR2022YL	WAR2023YL	TW2022AY	TW2023AY	TW2022YL	TW2023YL	Origin	Year
04Zhong36	Breeding lines	23.41	23.19	26	24.2	63.57	63.47	63.33	63.4567	739.99	744.67	753.16	745.94	Henan	2000s
19CA27	Breeding lines	27.45	26.75	25.73	26.6433	56.28	56.05	57.34	56.5567	770.21	767.94	759.58	765.91	Henan	2010s
19CA97	Breeding lines	26.51	30.46	25.31	27.4267	56.76	56.96	56.69	56.8033	768.79	773.78	764.91	769.16	Henan	2010s
Anke1702	Cultivars	27.5	27.9	25.7	27.0333	56.19	56.36	56.16	56.2367	768.94	774.78	771.25	771.657	Anhui	2010s
Anke1704	Cultivars	30.56	29.82	29.97	30.1167	58.23	59.2	57.01	58.1467	783	771.08	785.85	779.977	Anhui	2010s
Anke1901	Cultivars	22.31	24.52	26.2	24.3433	54.94	56.17	55.37	55.4933	788.55	784.35	787.91	786.937	Anhui	2010s
Anke1908	Cultivars	21.15	21.15	21.01	21.1033	54.66	54.4	55.11	54.7233	779.58	777.74	779.44	778.92	Anhui	2010s
Anke2006	Cultivars	29.3	29.56	27.57	28.81	62.06	62.47	63.59	62.7067	785.43	788.81	780.06	784.767	Anhui	2020s
Anke2007	Cultivars	23.93	25.65	27.71	25.7633	62.14	61.24	61.17	61.5167	761.64	776.15	771.24	769.677	Anhui	2020s
Anke2008	Cultivars	30.54	27.05	28.04	28.5433	56.33	58.16	58.01	57.5	786.49	771.89	775.48	777.953	Anhui	2020s
Anke203	Cultivars	28.51	26.79	27.76	27.6867	61.47	63.46	61.15	62.0267	783.1	779.94	780.97	781.337	Anhui	2000s
Anong1589	Cultivars	21.81	25.43	22.97	23.4033	61.14	61.23	60.89	61.0867	768.83	769.36	768.14	768.777	Anhui	2010s
Anong1928	Cultivars	29.01	28.09	32.04	29.7133	55.27	56.95	55.72	55.98	782.5	762.78	786.69	777.323	Anhui	2010s
Bainong207	Cultivars	18.82	18.84	18.94	18.8667	56.28	55.76	56.36	56.1333	752.93	760.34	760.81	758.027	Henan	2010s
BainongChengzhu21	Cultivars	23.97	26.8	24.86	25.21	54.24	56.11	55.09	55.1467	774.99	771.97	777.67	774.877	Henan	2020s
Baofeng1903	Cultivars	20.94	20.42	19.73	20.3633	56.52	56.55	58.97	57.3467	779.6	776.87	764.84	773.77	Henan	2010s
Baofeng216	Cultivars	26.31	22.65	25.75	24.9033	57.17	57.4	56.55	57.04	797.84	786.23	797.58	793.883	Henan	2020s
Baoliang5hao	Cultivars	25.62	26.43	25.25	25.7667	63.41	63.96	62.83	63.4	773.69	765.62	759.91	766.407	Hebei	2000s
Changmai20	Cultivars	23.52	22.13	23.78	23.1433	57.31	57.23	57.25	57.2633	771.21	769.41	772.41	771.01	Shanxi	2000s
Cunmai16hao	Cultivars	34.01	32.75	36.74	34.5	58.55	57.46	57.48	57.83	779.5	782.22	791.25	784.323	Henan	2010s
Cunmai35	Cultivars	25.72	27.21	25.27	26.0667	54.54	55	55.82	55.12	774.39	772.89	775.38	774.22	Henan	2010s
Dehongfumai21	Cultivars	27.35	32.19	24.31	27.95	57.4	58.08	57.44	57.64	777.04	777.46	772.76	775.753	Henan	2020s
Fanmai26	Cultivars	26.42	29.96	28.41	28.2633	54.01	55.92	52.95	54.2933	781.38	787.97	788.53	785.96	Henan	2000s
Fanyuemai32	Cultivars	29.01	25.79	25.39	26.73	54.12	53.45	53.99	53.8533	778.9	779.9	773.46	777.42	Henan	2000s
FengdeCunmai16hao	Cultivars	31.79	30.5	32.69	31.66	57.33	56.8	55.55	56.56	767.02	773.97	780.84	773.943	#N/A	#N/A
Fuma916	Cultivars	30.96	29.22	30.61	30.2633	59.72	57.42	59.38	58.84	775.61	788.67	778	780.76	Henan	2010s
Fumai16	Cultivars	30.61	30.25	32.72	31.1933	63.83	64.18	63.78	63.93	777.93	769.58	791.58	779.697	Henan	2000s
Fumai33	Cultivars	25.12	26.73	21.9	24.5833	60.55	58.59	58.5	59.2133	773.68	783.51	773.93	777.04	Henan	2000s
Guanmai13	Cultivars	23.35	25.04	25.08	24.49	54.81	55.07	55.34	55.0733	786.66	787.14	792.87	788.89	Hebei	2000s
Hengmai175345	Cultivars	25.78	26.64	27.32	26.58	58.13	58.18	56.44	57.5833	780.9	775.69	783.41	780	Hebei	2010s
Hengmai175364	Cultivars	26.13	22.74	24.76	24.5433	58.3	58.78	57.73	58.27	792.5	777.38	783.28	784.387	Hebei	2010s
Huacheng138	Cultivars	27.72	28.64	28.34	28.2333	65.38	63.85	64.39	64.54	776.85	780.42	784.95	780.74	Henan	2010s
Huacheng865	Cultivars	23.44	23.38	25.69	24.17	62.87	63.74	63.36	63.3233	773.36	772.74	779.1	775.067	Henan	2010s
Huacheng9137	Cultivars	35.6	34.08	34.46	34.7133	62.02	60.26	61.49	61.2567	783.89	791.53	784.76	786.727	Henan	2010s
Huacheng916	Cultivars	33.65	30.38	31.42	31.8167	59.88	59.06	57.38	58.7733	779.88	784.09	788.48	784.15	Henan	2010s
Huaimai2118	Cultivars	27.9	27.34	25.98	27.0733	55.44	56.49	56.59	56.1733	776.51	771.27	764.94	770.907	Jiangsu	2020s
Huaimai40	Cultivars	24.33	27.24	27.31	26.2933	57.59	58.37	57.78	57.9133	759.95	773.96	765.7	766.537	Jiangsu	2000s
Huaimai404	Cultivars	29.46	32.37	34.44	32.09	60.36	60.31	59.88	60.1833	769.16	771.06	778.41	772.877	Jiangsu	2010s
Huaiming36	Cultivars	26.14	27.31	27.77	27.0733	58.38	58.77	58.59	58.58	767.47	779.81	769.69	772.323	Anhui	2000s
Huake20212	Cultivars	30.92	33.29	28.87	31.0267	57.84	59.46	58.31	58.5367	796.75	809.27	807.69	804.57	Henan	2020s
Huamai17v65	Cultivars	22.33	23.96	21.43	22.5733	57.75	57.95	56.47	57.39	770.92	775.29	769.3	771.837	Henan	2010s
Huamai2003	Cultivars	26.83	26.95	24.91	26.23	58.98	59.36	59.38	59.24	773.47	769.9	769.65	771.007	Henan	2000s
Huamai2100	Cultivars	30.36	29.26	26.71	28.7767	58.11	57.56	58.58	58.0833	788.82	781.36	765.69	778.623	Henan	2020s
Jiamai208	Cultivars	23.46	24.96	21.49	23.3033	58.73	58.84	58.31	58.6267	769.55	768.22	765.37	767.713	Hebei	2000s
Jimai196	Cultivars	31.99	34.17	33.54	33.2333	60.3	61	61.88	61.06	783.35	791.98	788.89	788.073	Shandong	2010s
Jimai20	Cultivars	31.95	31.25	29.52	30.9067	62.72	61.72	61.82	62.0867	772.56	777.23	770.52	773.437	Shandong	2000s
Jimai211	Cultivars	30.31	26.69	24.2	27.0667	58.48	57.75	57.14	57.79	783.45	778.48	784.05	781.993	Shandong	2020s
Jimai418	Cultivars	25.56	27.1	24.14	25.6	58.44	60.54	56.37	58.45	773.09	781.16	773.89	776.047	Shandong	2000s
Jìmài44	Cultivars	30.79	29.26	31.19	30.4133	58.9	56.98	59.45	58.4433	772.36	789.38	780.86	780.867	Shandong	2010s
Jinhedao17278	Cultivars	22.51	22.25	23.05	22.6033	57.17	55.61	56.53	56.4367	789.78	790.6	786.83	789.07	Henan	2010s
Jiushenghe169	Cultivars	32.97	29.69	31.89	31.5167	61.19	59.58	61.37	60.7133	773.49	773.23	776.63	774.45	Henan	2010s
Jiyuanmai20	Cultivars	25.71	24.17	25.03	24.97	54.66	56.62	54.98	55.42	786.51	779.69	782.49	782.897	Henan	2000s
Kedaxia1026	Cultivars	32.67	29.43	28.86	30.32	63.6	62.51	63.08	63.0633	784.49	791.26	788.05	787.933	Henan	2010s
Kedaxia116	Cultivars	26.69	24.28	26.47	25.8133	58.66	59.25	58.56	58.8233	779.44	769.27	771.88	773.53	Henan	2010s
Liangke6hao	Cultivars	28.07	30.05	28.77	28.9633	63.95	64.57	62	63.5067	783.15	789.11	799.07	790.443	Henan	2000s
Lianmai1901	Cultivars	28.83	28.15	26.59	27.8567	54.16	55.37	54.57	54.7	768.86	769.32	773.43	770.537	Jiangsu	2010s
Liuxia526	Cultivars	31.44	27.18	27.99	28.87	56.16	55.41	56.41	55.9933	793.89	786.52	784	788.137	Shandong	2010s
Longmai1hao	Cultivars	24.31	22.58	21.38	22.7567	53.57	52.68	53.34	53.1967	779.26	780.71	773.35	777.773	Heilongjiang	2000s
Lunxuan136	Cultivars	27.42	31.68	28.81	29.3033	57.64	56.15	57.1	56.9633	777.62	782.4	778.73	779.583	Shandong	2010s
Lunxuan148	Cultivars	29.35	36.46	30.43	32.08	59.55	59.18	58.85	59.1933	761.98	769.06	754.04	761.693	Shandong	2010s
Lunxuan369	Cultivars	29.46	27.45	25.91	27.6067	62.61	63.76	63.9	63.4233	786.3	778.59	775.8	780.23	Shandong	2010s
Luomai26	Cultivars	23.64	24.98	23.79	24.1367	59.43	60.16	58.46	59.35	748.5	761.4	748.35	752.75	Henan	2000s
Luomai28	Cultivars	27.78	28.87	29.73	28.7933	60.3	58.08	58.8	59.06	756.97	774.6	773.73	768.433	Henan	2000s
Luomai44	Cultivars	23.57	23	23.99	23.52	55.85	56.86	56.39	56.3667	779.46	786.72	776.24	780.807	Henan	2000s
Luomai45	Cultivars	27.14	27.36	27.6	27.3667	57.1	56.31	56.64	56.6833	768.28	767.34	779.69	771.77	Henan	2000s
Luomai49	Cultivars	30.94	28.46	32.01	30.47	59.81	60.81	61.38	60.6667	758.55	756.31	761.09	758.65	Henan	2000s
Luomai50	Cultivars	26.45	27.33	25.68	26.4867	59.37	60.52	61.36	60.4167	777.79	775.4	763.16	772.117	Henan	2010s
Luomai54	Cultivars	35.49	36.01	36.78	36.0933	58.66	58.33	58.45	58.48	788.13	789.96	794.37	790.82	Henan	2010s
Luomai56	Cultivars	26.27	25.52	28.14	26.6433	59.6	57.98	59.42	59	765.17	777.2	777.53	773.3	Henan	2010s
Luomai59	Cultivars	25.53	28.62	29.83	27.9933	63.74	63.55	62.98	63.4233	775.71	777.77	790.9	781.46	Henan	2010s
Luoqing1905	Cultivars	29.8	29.39	33.48	30.89	59.45	59.61	60.35	59.8033	790.87	785.64	801.65	792.72	Henan	2010s
Luoqingfeng2101	Cultivars	26.63	24.95	24.43	25.3367	55.4	56.92	55.44	55.92	796.82	788.42	789.74	791.66	Henan	2020s
Luoqingfeng7011	Cultivars	26.69	26.74	23.51	25.6467	56.24	56.63	58.44	57.1033	801.14	801.38	780.98	794.5	Henan	2010s
Luoqingmai109	Cultivars	26.5	25.88	26.63	26.3367	58.36	59.97	59.16	59.1633	779.11	772.61	776.47	776.063	Henan	2010s
Luoqingmai40	Cultivars	34.78	30.41	32.06	32.4167	62.94	63.99	63.85	63.5933	800.95	798.14	799.01	799.367	Henan	2000s
Luoqingmai56	Cultivars	19.18	22.67	21.01	20.9533	53.13	55.21	53.33	53.89	777.71	776.29	784.67	779.557	Henan	2010s
Luoqingmai69	Cultivars	21.4	20.79	22.37	21.52	56.11	56.21	55.85	56.0567	773.83	767.18	775.29	772.1	Henan	2010s
Luoqingmai70	Cultivars	24.47	24.59	23.92	24.3267	59.07	58.11	57.79	58.3233	765.6	768.31	775.02	769.643	Henan	2010s
Nongda759	Cultivars	25.51	24.73	29.22	26.4867	59.7	58.36	61.51	59.8567	784.34	784.71	796.35	788.467	Shandong	2000s
Nongke1132	Cultivars	35.99	34.37	32.35	34.2367	62.93	62.9	63.12	62.9833	791.84	772.51	786.3	783.55	Beijing	2010s
Nongxin699	Cultivars	32.22	29.54	30.34	30.7	61.39	60.82	60.64	60.95	777.06	787.68	787.86	784.2	Henan	2010s
Pingan0518	Cultivars	28.43	27.44	26.48	27.45	57.8	56.34	55.95	56.6967	776.92	772.31	779.81	776.347	Anhui	2000s
Pingan18	Cultivars	31.02	29.9	30.89	30.6033	57.19	57.59	57.4	57.3933	784.59	786.07	791.33	787.33	Anhui	2000s
Puling300	Cultivars	22.59	23.25	20.97	22.27	55.62	56.93	57.2	56.5833	767.43	765.27	759.52	764.073	Henan	2000s
Puling35038	Cultivars	23.35	22.68	26.27	24.1	58.09	57.74	59.03	58.2867	775.98	777.66	772.73	775.457	Henan	2010s
Pumai126	Cultivars	27.27	25.28	29.19	27.2467	56.13	55.93	56.71	56.2567	775.42	782.48	776.1	778	Hebei	2010s
Pumai127	Cultivars	24.02	24.59	23.13	23.9133	57.41	56.61	56.28	56.7667	772.56	774.57	771.65	772.927	Hebei	2010s
Pumai157	Cultivars	28.89	29.81	27.81	28.8367	57.34	57.3	56.88	57.1733	774.17	778.03	776.56	776.253	Hebei	2010s
Pumai186	Cultivars	24.07	24.42	22.81	23.7667	56.93	57.12	57.21	57.0867	769.62	769.65	774.91	771.393	Hebei	2010s
Puxing26hao	Cultivars	30.59	28.94	31.56	30.3633	57.44	57.87	56.89	57.4	781.15	774.57	780.23	778.65	Henan	2000s
Puxing35hao	Cultivars	27.18	26.05	29.05	27.4267	57.35	57.63	57.84	57.6067	775.45	767.66	775.44	772.85	Henan	2000s
Ruihua519	Cultivars	37.7	38.06	42.56	39.44	62.45	62.61	59.94	61.6667	785.01	777.6	787.66	783.423	Henan	2010s
Ruihuamai236	Cultivars	26.41	23.01	24.18	24.5333	62.22	60.01	60.74	60.99	767.72	777.71	779.07	774.833	Henan	2010s
Ruihuamai513	Cultivars	28.06	29.89	27.46	28.47	58.37	59.45	57.79	58.5367	742.75	758.19	758.55	753.163	Henan	2010s
Saidemai216	Cultivars	21.44	21.38	22.08	21.6333	56.26	57.16	54.8	56.0733	791.3	789.58	794.1	791.66	Shandong	2020s
Saidemai5hao	Cultivars	26.85	25.48	26.77	26.3667	57.38	57.09	56.99	57.1533	766.75	766.7	772.26	768.57	Shandong	2000s
Sanfengmai616	Cultivars	27.92	26.9	27.56	27.46	57.8	56.79	56.46	57.0167	756.3	752.36	770.11	759.59	Henan	2010s
Shangmai187	Cultivars	25.26	24.22	24.84	24.7733	51.51	52.35	51.58	51.8133	777.75	771.98	781.19	776.973	Henan	2010s
Shangmai198	Cultivars	21.92	22.06	23.81	22.5967	56.69	58.2	56.59	57.16	793.13	789.71	800.83	794.557	Henan	2010s
Shangmai206	Cultivars	30.53	30.31	32.1	30.98	55.83	55.65	56.66	56.0467	781.72	779.08	782.23	781.01	Henan	2020s
Shanhe1029	Cultivars	29.35	31.75	29.4	30.1667	60.47	64.49	63.4	62.7867	789	772.14	797.13	786.09	Henan	2010s
Shengmaiyuan789	Cultivars	27.09	27.05	25.2	26.4467	54.61	56.06	56.44	55.7033	792.21	776.35	777.4	781.987	Henan	2010s
Shi15-6375	Cultivars	25.34	26.22	25.3	25.62	57.06	58.57	56.96	57.53	780.14	795.88	790.98	789	Shandong	2010s
Shunmai10hao	Cultivars	31.62	31.62	32.5	31.9133	57.2	56.61	57	56.9367	771.52	772.48	762.24	768.747	Shandong	2000s
Taiheimai10hao	Cultivars	29.67	28.62	27.76	28.6833	52.16	51.04	52.36	51.8533	796.07	796.34	796.25	796.22	Shandong
Tianmai116	Cultivars	30.89	24.9	26.7	27.4967	58.29	57.5	56.96	57.5833	770.22	771.19	776.31	772.573	Hebei	2010s
Tianmai159	Cultivars	22.19	21.95	23.38	22.5067	56.79	56.79	55.85	56.4767	747.69	745.61	755.7	749.667	Hebei	2010s
Tianmai160	Cultivars	29.26	29.5	28.98	29.2467	54.83	54.94	55.7	55.1567	789.55	787.17	782.8	786.507	Hebei	2010s
Tianmai177	Cultivars	29.52	32.53	28.34	30.13	57.88	57.99	58.24	58.0367	768.27	777.2	768.14	771.203	Hebei	2010s
Tianmai196	Cultivars	21.79	23.09	22.55	22.4767	57.33	57.89	57.49	57.57	748.23	750.82	748.8	749.283	Hebei	2010s
Tianmin360	Cultivars	30.69	32.1	31.13	31.3067	57.13	56.77	56.99	56.9633	764.46	770.95	761.04	765.483	Shandong	2010s
Tianning138	Cultivars	29.38	29.61	25.82	28.27	53.69	54.26	55.77	54.5733	793.84	790.41	784.04	789.43	Shandong	2010s
Tianyikemai15	Cultivars	30.36	29.17	28.37	29.3	52.59	52.93	52.74	52.7533	783.41	785.25	777.92	782.193	Henan	2010s
Tuomai303	Cultivars	21.52	21.15	21.1	21.2567	55.27	53.89	55.38	54.8467	765.24	768.86	769.32	767.807	Henan	2010s
Tuomai44	Cultivars	29.79	29.02	31.72	30.1767	57.04	56.95	56.36	56.7833	780.22	777.38	780.29	779.297	Henan	2000s
Tuomai606	Cultivars	25.74	24.1	27.55	25.7967	57.45	60.82	59.57	59.28	771.63	761.08	763.04	765.25	Henan	2010s
Tuyu16	Cultivars	22.59	18.87	21.54	21	58.88	57.54	57.99	58.1367	789.95	778.61	786.2	784.92	Shanaxi	2000s
W1	Breeding lines	30.97	32.12	31.75	31.6133	58.05	57.99	58.86	58.3	775.17	787.94	777.83	780.313	European	2000s
W10	Breeding lines	24.39	27.47	27.06	26.3067	56.85	56.95	58.02	57.2733	770.66	775.01	770.94	772.203	European	Not available
W11	Breeding lines	30.71	28.83	28.71	29.4167	58.3	57.94	57.5	57.9133	781.37	777.02	784.03	780.807	European	Not available
W12	Breeding lines	24.1	26.37	24.64	25.0367	59	58.62	58.6	58.74	765.82	769.51	767.68	767.67	European	Not available
W13	Breeding lines	26.5	22.14	21.73	23.4567	61.63	61.72	60.39	61.2467	770.29	742.41	758.54	757.08	European	Not available
W14	Breeding lines	24.12	26.61	24.38	25.0367	56.92	56.38	56.87	56.7233	768.8	779.3	766.3	771.467	European	Not available
W15	Breeding lines	26.34	23.44	24.26	24.68	57.34	57.46	57.43	57.41	762.91	768.44	769.96	767.103	European	Not available
W16	Breeding lines	20.74	20.47	23.02	21.41	56.33	55.39	55.68	55.8	754.05	756.34	759.69	756.693	European	Not available
W17	Breeding lines	27.71	28.15	28.28	28.0467	58.7	58.6	57.5	58.2667	780.11	779.64	791.52	783.757	European	Not available
W18	Breeding lines	29.02	26.98	27.21	27.7367	57.36	55.81	55.7	56.29	778.46	786.28	788.17	784.303	European	Not available
W19	Breeding lines	36.52	34.66	32.4	34.5267	60.74	60.18	59.6	60.1733	771.68	780.05	763.31	771.68	European	Not available
W2	Breeding lines	31.33	29.85	30.99	30.7233	60.17	59.99	61.24	60.4667	768	767.56	765.66	767.073	European	Not available
W20	Breeding lines	24.19	25.29	28.3	25.9267	57.42	57.66	57.21	57.43	789.28	794.34	802.17	795.263	European	Not available
W21	Breeding lines	25.55	25.73	27.66	26.3133	57.24	58.92	57.46	57.8733	772.72	762.83	774.42	769.99	European	Not available
W22	Breeding lines	19.31	23.06	17.63	20	54.35	54.7	53.49	54.18	777.08	776.1	771.6	774.927	European	Not available
W23	Breeding lines	31.84	31.36	30.53	31.2433	62.42	59.63	61.28	61.11	804.91	811.21	811.53	809.217	European	Not available
W24	Breeding lines	21.55	23.43	20.72	21.9	55.91	56	56.07	55.9933	795.71	803.76	796.52	798.663	European	Not available
W25	Breeding lines	23.98	21.06	22.5	22.5133	57.83	57.1	56.88	57.27	733.99	747.31	745.73	742.343	European	Not available
W26	Breeding lines	22.66	24.33	23.49	23.4933	58.97	58.87	58.52	58.7867	765.54	772.8	764.56	767.633	European	Not available
W27	Breeding lines	31	30.24	29.33	30.19	59.38	59.66	59.26	59.4333	768.33	762.56	756.28	762.39	European	Not available
W29	Breeding lines	35.52	36.63	34.27	35.4733	59.59	60.56	59.3	59.8167	774.79	755.85	770.39	767.01	European	Not available
W3	Breeding lines	22.94	22.78	23.41	23.0433	55.84	55.21	56.62	55.89	789.21	787.39	782.14	786.247	European	Not available
W30	Breeding lines	31.4	33.56	30.5	31.82	58.87	58.75	59.33	58.9833	780.06	780.99	767.02	776.023	European	Not available
W31	Breeding lines	34.24	32.26	32.33	32.9433	59.05	58.92	58.66	58.8767	787.23	784.86	779.34	783.81	European	Not available
W32	Breeding lines	34.21	36.03	40.12	36.7867	60.82	59.69	60.79	60.4333	774.73	790.49	787.49	784.237	European	Not available
W33	Breeding lines	32.66	32.78	33.11	32.85	60.27	59.81	59.88	59.9867	790.06	795.75	790.72	792.177	European	Not available
W34	Breeding lines	32.02	31.69	31.35	31.6867	59.83	58.97	59.25	59.35	789.41	795.29	793.83	792.843	European	Not available
W35	Breeding lines	35.7	34.34	37.45	35.83	57.17	58.2	57.26	57.5433	785.87	788.15	797.42	790.48	European	Not available
W36	Breeding lines	36.7	36.64	39.01	37.45	57.68	58.25	57.73	57.8867	788.92	788.38	792.55	789.95	European	Not available
W37	Breeding lines	28.86	29.64	27.65	28.7167	57.69	57.15	57.52	57.4533	793.17	793.56	791.14	792.623	European	Not available
W38	Breeding lines	25.41	25.83	26.31	25.85	56.86	55.58	56.25	56.23	768.71	772.39	775.7	772.267	European	Not available
W39	Breeding lines	32.51	29.24	30.01	30.5867	58.64	57.36	56.26	57.42	790	781.26	790.3	787.187	European	Not available
W4	Breeding lines	27.72	29.37	30.43	29.1733	57	56.53	56.9	56.81	779.25	777.17	787.71	781.377	European	Not available
W40	Breeding lines	26.5	25.16	25.08	25.58	58.4	58.58	59.01	58.6633	771.98	772.69	765.55	770.073	European	Not available
W41	Breeding lines	27.52	27.17	25.76	26.8167	57.35	57.06	56.3	56.9033	773.22	774.66	776.44	774.773	European	Not available
W43	Breeding lines	24.81	23.82	26.55	25.06	55.63	55.76	55.8	55.73	779.95	778.57	774.08	777.533	European	Not available
W45	Breeding lines	26.26	26.13	26.79	26.3933	59.54	60.35	59.31	59.7333	773.79	774.91	769.18	772.627	European	Not available
W47	Breeding lines	33.89	35.62	35.21	34.9067	58.5	57.34	55.09	56.9767	781.23	794.12	808.46	794.603	European	Not available
W49	Breeding lines	24.68	24.94	26.46	25.36	58.73	58.83	58.14	58.5667	784.93	771.83	779.69	778.817	European	Not available
W5	Breeding lines	24.74	22.06	24.11	23.6367	58.74	57.86	58.15	58.25	771.26	770.19	771.46	770.97	European	Not available
W50	Breeding lines	34.41	28.03	31.84	31.4267	62.51	61.23	61.58	61.7733	794.11	780.12	781.94	785.39	European	Not available
W51	Breeding lines	30.81	32.12	29.9	30.9433	57.12	57.66	56.82	57.2	780.66	781.96	780.18	780.933	European	Not available
W52	Breeding lines	24.29	23.85	23.73	23.9567	53.91	53.84	55.54	54.43	773.08	773.23	765.45	770.587	European	Not available
W53	Breeding lines	29.12	30.09	29.63	29.6133	58.47	57.9	56.46	57.61	760.37	768.87	771.02	766.753	European	Not available
W54	Breeding lines	29.16	26.88	27.76	27.9333	58.12	57.9	58.42	58.1467	785.99	765.4	762.39	771.26	European	Not available
W55	Breeding lines	21.09	25.77	25.34	24.0667	58.65	57.89	57.12	57.8867	771.84	784.08	793.05	782.99	European	Not available
W6	Breeding lines	26.81	24.82	23.38	25.0033	57.94	58.81	57.48	58.0767	751.83	757.96	760.36	756.717	European	Not available
W8	Breeding lines	24.47	24.15	26.09	24.9033	58.01	57.76	57.97	57.9133	768.92	761.51	761.87	764.1	European	Not available
W86	Breeding lines	32.29	33.73	34.34	33.4533	57.93	58.74	58.88	58.5167	801.86	815.88	815.8	811.18	European	Not available
W87	Breeding lines	22.76	25.15	23.5	23.8033	56.09	57.76	57.01	56.9533	778.63	773.71	784.27	778.87	European	Not available
W88	Breeding lines	24.53	25.69	24.66	24.96	59.16	58.46	59.76	59.1267	788.35	798.38	789.22	791.983	European	Not available
W9	Breeding lines	26.74	28.47	28.09	27.7667	57.09	58	57.19	57.4267	760.12	755.91	765.73	760.587	European	Not available
Wanfeng505	Cultivars	24.13	22.92	24.13	23.7267	57.69	56.11	59.42	57.74	776.53	770.71	772.18	773.14	Anhui	2010s
Wanke2mai1720	Cultivars	23.26	23.04	21.87	22.7233	54.87	53.84	54.95	54.5533	772.91	770.91	772.23	772.017	Anhui	2010s
Wanke800	Cultivars	23.98	23.52	23.04	23.5133	58.82	58.12	58.5	58.48	771.77	781.73	783.51	779.003	Anhui	2010s
Wansu1617	Cultivars	30.31	29.57	29.36	29.7467	55.89	56.26	57.56	56.57	788.82	779.46	776.52	781.6	Anhui	2010s
Wansu21	Cultivars	33.19	36.33	34.43	34.65	60.22	60.7	61.31	60.7433	788.82	782.11	790.56	787.163	Anhui	2020s
Xianmai283	Cultivars	23.8	22.23	23.99	23.34	52.49	52.81	53.39	52.8967	789.87	783.49	789.36	787.573	Shanaxi	2000s
Xiansheng369	Cultivars	26.04	25.79	26	25.9433	64.47	62.92	62.96	63.45	756.8	771.93	776.42	768.383	Henan	2010s
Xinkemai176	Cultivars	28.8	28.73	27.64	28.39	57.02	57.03	58.45	57.5	771.66	771.08	754.62	765.787	Henan	2010s
Xinkemai186	Cultivars	30.31	32.13	33.67	32.0367	56.77	56.98	55.99	56.58	766.03	764.05	779.17	769.75	Henan	2010s
Xinliang16	Cultivars	22.89	23.23	18.65	21.59	52.86	54.59	53.69	53.7133	783.08	769.03	777.54	776.55	Xinjiang	2000s
Xinmai26	Cultivars	31.4	29.71	30.19	30.4333	57.14	58.19	57.85	57.7267	767.42	767.12	759.94	764.827	Henan	2000s
Xinmai45	Cultivars	35.57	34.29	35.65	35.17	59.58	60.94	59.83	60.1167	787.37	771.6	779.22	779.397	Henan	2000s
Xinmai52	Cultivars	25.86	24.11	25.25	25.0733	54.4	53.51	54.66	54.19	781.67	784.24	776.71	780.873	Henan	2000s
Xinmai57	Cultivars	21.25	22.09	21.71	21.6833	57.43	57.8	57.04	57.4233	782.27	775.13	774.97	777.457	Henan	2010s
Xinmai58	Cultivars	29.14	27.06	28.62	28.2733	54.16	54.21	55.37	54.58	755.8	746.39	755.76	752.65	Henan	2010s
Xinmai65	Cultivars	26.79	28.79	27.43	27.67	55.99	55.25	54.87	55.37	780.37	771.93	771.67	774.657	Henan	2010s
Xinmai66	Cultivars	27.78	29.52	27.54	28.28	56.24	56.04	56.08	56.12	770.66	786.85	774.3	777.27	Henan	2010s
Xinmai67	Cultivars	28.22	25.59	27.27	27.0267	54.93	53.75	55.2	54.6267	787.98	777.29	782.24	782.503	Henan	2010s
Xinmai72	Cultivars	25.05	27.92	28.29	27.0867	62.59	63.26	62.23	62.6933	775.61	785.27	793.39	784.757	Henan	2010s
Xinmai78	Cultivars	27.52	28.65	30.05	28.74	60.09	57.32	59.45	58.9533	767.45	780.81	772.5	773.587	Henan	2010s
Xinong1125	Cultivars	34.15	29.28	33.15	32.1933	64.1	64.46	64.33	64.2967	806.45	783.47	795.19	795.037	Shanaxi	2010s
Xinong1152	Cultivars	33.18	30.35	32.86	32.13	63.81	61.48	62.9	62.73	797.43	806.59	788.82	797.613	Shanaxi	2010s
Xinong1155	Cultivars	27.16	24.2	28.81	26.7233	54.21	54.58	54.67	54.4867	775.51	768.26	774.75	772.84	Shanaxi	2010s
Xinong1522	Cultivars	32.32	32.8	33.65	32.9233	65.21	65.07	65.39	65.2233	786.67	797.53	790.79	791.663	Shanaxi	2010s
Xinong158	Cultivars	29.13	28.24	28.34	28.57	57.48	56.72	58.87	57.69	773.56	770.42	768.09	770.69	Shanaxi	2000s
Xinong162	Cultivars	30.34	29.9	29.44	29.8933	57.27	57.74	57.32	57.4433	774.31	775.28	778.54	776.043	Shanaxi	2000s
Xinong1668	Cultivars	24.03	24.99	23.3	24.1067	58.98	58.4	59.33	58.9033	765.46	769.32	750.22	761.667	Shanaxi	2010s
Xinong1871	Cultivars	25.67	28.35	28.69	27.57	56.28	56.86	58.4	57.18	773.6	785.65	780.66	779.97	Shanaxi	2010s
Xinong20	Cultivars	32.81	38.62	34.07	35.1667	63.48	64.91	63.8	64.0633	755.54	759.28	761.99	758.937	Shanaxi	2000s
Xinong301	Cultivars	23.85	24.82	23.09	23.92	60.43	59.8	58.87	59.7	770.91	771.95	771.58	771.48	Shanaxi	2000s
Xinong5189	Cultivars	29.94	32.17	31.86	31.3233	61.49	61.64	60.52	61.2167	792.12	793.3	786.67	790.697	Shanaxi	2000s
Xinong5195	Cultivars	33.02	35.58	31.89	33.4967	65.63	65.3	64.21	65.0467	789.8	788.49	793.07	790.453	Shanaxi	2000s
Xinong579	Cultivars	28.86	34.47	30.46	31.2633	64.84	64.65	65.78	65.09	796.29	803.67	797.43	799.13	Shanaxi	2000s
Xinong586	Cultivars	30.02	31.24	32.58	31.28	62.26	63.49	63.09	62.9467	805.2	807.12	811.2	807.84	Shanaxi	2000s
Xinong633	Cultivars	29.48	32.75	30.64	30.9567	64.68	65.39	65.42	65.1633	786.99	769.25	775.22	777.153	Shanaxi	2000s
Xinong635	Cultivars	31.06	34.25	32.88	32.73	67.24	66.6	68.19	67.3433	810.1	816.92	808.19	811.737	Shanaxi	2000s
Xinong805a	Cultivars	30	29.13	33.58	30.9033	58.57	57.53	57.35	57.8167	769.81	779.14	786.47	778.473	Shanaxi	2000s
Xinong839	Cultivars	33.19	33.71	31.8	32.9	55.7	56.8	57.32	56.6067	792.56	786.19	774.44	784.397	Shanaxi	2000s
Xinong857	Cultivars	27.32	25.36	23.8	25.4933	54.72	55.68	54.59	54.9967	788.8	776.27	775.08	780.05	Shanaxi	2000s
Xinong867	Cultivars	22.7	23.84	23.51	23.35	59.61	58.76	60.19	59.52	770.77	773.37	780.06	774.733	Shanaxi	2000s
Xinong9198	Cultivars	39.3	35.37	38.1	37.59	59.07	57.86	58.91	58.6133	781.86	774.4	773.03	776.43	Shanaxi	2010s
Xinong926	Cultivars	21.63	23.39	24.93	23.3167	54.38	55.14	55.43	54.9833	783.66	784.08	784.92	784.22	Shanaxi	2010s
Xinong962	Cultivars	26.34	29.04	28.88	28.0867	64.83	63.12	65.28	64.41	786.64	782.03	784.96	784.543	Shanaxi	2010s
Xinong963	Cultivars	24.85	26.47	28.98	26.7667	62.95	61.89	63.26	62.7	763.04	767.2	779.95	770.063	Shanaxi	2010s
Xinong9799	Cultivars	30.35	30.79	29.29	30.1433	58.58	59.29	60.39	59.42	763.09	759.17	756.81	759.69	Shanaxi	2010s
Xinong9866	Cultivars	27.77	26.57	25.48	26.6067	56.73	56.34	56.6	56.5567	793.79	787.31	786.92	789.34	Shanaxi	2010s
Xinshiji2hao	Cultivars	24.99	22.77	23.81	23.8567	56.51	55.77	53.92	55.4	780.5	773.95	781.96	778.803	Henan	2000s
Xuke108	Cultivars	25.61	26.18	27.8	26.53	63.46	64.75	62.33	63.5133	780.35	790.62	789.49	786.82	Henan	2010s
Xuke13	Cultivars	24.72	25.8	24.14	24.8867	57.34	56.38	55.78	56.5	766.14	771.5	778.01	771.883	Henan	2000s
Xuke16	Cultivars	24.52	24.46	27.41	25.4633	58.33	58.96	58.28	58.5233	779.26	775.41	786.9	780.523	Henan	2000s
Xumai17016	Cultivars	21.22	19.96	19.13	20.1033	57.81	56.79	57.8	57.4667	759.97	772.87	769.31	767.383	Jiangsu	2010s
Xumai17106	Cultivars	20.49	21.17	18.84	20.1667	57.22	57.85	57.82	57.63	770.2	773.84	770.25	771.43	Jiangsu	2010s
Xumai18197	Cultivars	25.4	29.89	28.45	27.9133	56.75	56.81	57.43	56.9967	773.62	778.22	779.41	777.083	Jiangsu	2010s
Xumai2198	Cultivars	33.33	30.81	31.36	31.8333	61.46	60.02	60.23	60.57	794.87	785.3	793.86	791.343	Jiangsu	2020s
Yanbaol369	Cultivars	27.54	29.25	28.39	28.3933	57.53	56.67	57.47	57.2233	779.95	785.12	773.48	779.517	Henan	2010s
Yangmai15	Cultivars	24.11	24.07	22.68	23.62	52.4	50.1	50.48	50.9933	773.66	784.85	782.16	780.223	Jiangsu	1990s
Yingqiang1hao	Cultivars	36.58	35.67	37.12	36.4567	60.02	58.75	59.44	59.4033	767.09	764.33	761.45	764.29	Shandong	2000s
Yunong168	Cultivars	21.95	23.38	24.33	23.22	57.05	58.6	57.55	57.7333	767.96	758.4	764.37	763.577	Henan	2000s
Yunong612	Cultivars	21.76	21.11	20.86	21.2433	53.18	54.38	53.99	53.85	791.81	784.23	790.78	788.94	Henan	2000s
Yunong7168	Cultivars	27.81	27.27	27.97	27.6833	57.05	57.22	56.41	56.8933	758.88	772.17	775.87	768.973	Henan	2010s
Yunong7928	Cultivars	25.66	26.03	26.26	25.9833	61.9	61.03	59.2	60.71	782.88	782.53	786.65	784.02	Henan	2010s
Yunong804	Cultivars	20.36	22.28	20.98	21.2067	53.6	53.8	53.04	53.48	787.38	785.27	786.52	786.39	Henan	2000s
Yunong905	Cultivars	29.47	29.1	29.5	29.3567	55.21	54.7	54.63	54.8467	770.87	765.39	772.01	769.423	Henan	2000s
Yunong907	Cultivars	26.41	23.24	30.04	26.5633	58.36	58.57	60.38	59.1033	773.14	771.78	784	776.307	Henan	2000s
Yunong912	Cultivars	33.68	31.19	29.04	31.3033	59.2	58.22	58.72	58.7133	786.66	780.53	784.24	783.81	Henan	2000s
Yunong917	Cultivars	29.72	30.32	30.24	30.0933	51.04	51.04	50.72	50.9333	771.96	776	781.84	776.6	Henan	2000s
Yunong923	Cultivars	20.91	25.56	19.99	22.1533	56.35	55.89	57.37	56.5367	751.99	760.52	752.82	755.11	Henan	2000s
Yutong120	Cultivars	31.92	31.65	30.56	31.3767	59.51	58.34	59.37	59.0733	778.13	786.67	776.84	780.547	Henan	2010s
Yuzhou121	Cultivars	28.69	28.34	29.66	28.8967	54.79	55.82	55.64	55.4167	754.72	759.19	758.89	757.6	Henan	2010s
Yuzhou136	Cultivars	31.69	30.36	30.05	30.7	52.56	53.69	52.36	52.87	771.82	766.69	774.53	771.013	Henan	2010s
Zhengda181	Cultivars	25.75	24.67	25.48	25.3	54.76	54.7	55.07	54.8433	799.96	790.08	783.76	791.267	Henan	2010s
Zhengda201	Cultivars	24.56	23.2	24.34	24.0333	57.4	56.75	56.49	56.88	781.1	772.18	774.16	775.813	Henan	2020s
Zhengmai113	Cultivars	28.82	28.57	29.89	29.0933	54.79	55.24	55.1	55.0433	773.03	770.04	777.8	773.623	Henan	2010s
Zhengmai132	Cultivars	25.11	23.72	24	24.2767	58.06	57.05	60.23	58.4467	791.92	787.75	770.96	783.543	Henan	2010s
Zhengmai136	Cultivars	35.51	34.92	37.58	36.0033	64.94	65.45	65.2	65.1967	791.37	783.89	782.71	785.99	Henan	2010s
Zhengmai139	Cultivars	30.89	28.62	32.65	30.72	58.85	59.59	58.17	58.87	789.94	786.73	796.76	791.143	Henan	2010s
Zhengmai163	Cultivars	25.48	25.51	22.93	24.64	55.68	56.61	56.2	56.1633	782.11	786.46	769.06	779.21	Henan	2010s
Zhengmai1831	Cultivars	22.67	23.89	24.96	23.84	53.8	55.18	55.47	54.8167	793.87	784.68	786.72	788.423	Henan	2010s
Zhengmai1905	Cultivars	24.21	22.4	22.31	22.9733	55.71	53.58	55.71	55	783.74	788.38	779.23	783.783	Henan	2010s
Zhengmai1926	Cultivars	24.47	24.03	23.94	24.1467	54.07	56.23	56.54	55.6133	795.8	781.97	779.6	785.79	Henan	2010s
Zhengmai201	Cultivars	25.91	22.81	24.76	24.4933	61.66	61.35	61.38	61.4633	777.95	775.52	783.35	778.94	Henan	2020s
Zhengmai2018	Cultivars	31.1	30.17	31.44	30.9033	56.88	55.92	57.41	56.7367	755.71	765.7	759.21	760.207	Henan	2010s
Zhengmai21	Cultivars	22.86	23.75	23.81	23.4733	57.24	57.31	55.24	56.5967	759.53	750.03	757.38	755.647	Henan	2000s
Zhengmai216	Cultivars	29.7	30.88	30.96	30.5133	62.49	64.04	62.67	63.0667	794.56	793.91	789.79	792.753	Henan	2020s
Zhengmai22	Cultivars	30.61	29.18	26.09	28.6267	56.73	56.75	57.04	56.84	786.73	771.99	777.42	778.713	Henan	2000s
Zhengmai23	Cultivars	27.57	26.44	26.32	26.7767	55.01	54.27	53.86	54.38	783.01	786.04	792.66	787.237	Henan	2000s
Zhengmai29	Cultivars	33.34	36.03	33.89	34.42	64	63	63.46	63.4867	768.85	779.05	780.81	776.237	Henan	2000s
Zhengmai366	Cultivars	22.61	25.65	26.1	24.7867	60.38	59.94	59.71	60.01	757.39	771.86	772.86	767.37	Henan	2010s
Zhengmai518	Cultivars	28.32	26.9	28.56	27.9267	59.82	59.85	58.76	59.4767	779.36	774.76	788.14	780.753	Henan	2000s
Zhengmai6166	Cultivars	26.46	23.92	24.18	24.8533	59.61	60.42	58.7	59.5767	782.87	784.61	786.64	784.707	Henan	2010s
Zhengmai618	Cultivars	29.12	29.59	31.12	29.9433	59.9	59.09	59.86	59.6167	768.37	774.82	776.46	773.217	Henan	2010s
Zhengmai823	Cultivars	26.48	25.24	26.49	26.07	51.9	51.98	53.23	52.37	765.8	769.9	759.4	765.033	Henan	2000s
Zhengmai825	Cultivars	26.96	27.09	25.21	26.42	53.5	54.09	51.94	53.1767	780.58	777.03	779.75	779.12	Henan	2000s
Zhengmai826	Cultivars	32.82	33.52	35.28	33.8733	56.22	56.04	56.16	56.14	758.09	759.48	758.02	758.53	Henan	2000s
Zhengmai827	Cultivars	24.97	24.29	25.25	24.8367	52.83	54.79	52.4	53.34	783.47	769.9	788.37	780.58	Henan	2000s
Zhengmai828	Cultivars	26.52	29.42	28.59	28.1767	55.09	54.9	55.29	55.0933	772.3	767.76	773.47	771.177	Henan	2000s
Zhengmai917	Cultivars	26.17	22.8	21.66	23.5433	57.62	58.3	56.99	57.6367	786.44	780.51	776.56	781.17	Henan	2000s
Zhengmai918	Cultivars	30.38	34.06	33.5	32.6467	58.25	60.16	58.97	59.1267	796.82	803.67	815.15	805.213	Henan	2000s
Zhengmai9699	Cultivars	37.74	33.51	34.87	35.3733	59.89	59.11	60.36	59.7867	797.16	780.99	779.24	785.797	Henan	2010s
Zhengpinmai25	Cultivars	29.03	27.46	30.62	29.0367	60.33	61.31	60.21	60.6167	794.02	783.81	797.5	791.777	Henan	2000s
Zhengshimai9170	Cultivars	27.02	26.99	24.84	26.2833	57.14	57.47	59.13	57.9133	801.59	799.98	787.31	796.293	Henan	2000s
Zhengyanmai182	Cultivars	26.28	24.95	25.68	25.6367	55.01	56.08	54.65	55.2467	784.07	782.5	787.89	784.82	Henan	2010s
Zhongmai255	Cultivars	31.8	29.57	26.13	29.1667	59.54	59.51	59.56	59.5367	760.79	771.71	760.89	764.463	Beijing	2020s
Zhongmai6032	Cultivars	26.87	26.26	25.13	26.0867	56.55	57.59	57	57.0467	793.75	791.88	787.83	791.153	Beijing	2010s
Zhongmai6301	Cultivars	33.37	31.56	29.49	31.4733	59.68	58.84	58.67	59.0633	802.57	795.64	784.6	794.27	Beijing	2010s
Zhongmai698	Cultivars	29.24	29.81	28.65	29.2333	56.32	56.66	56.47	56.4833	773.15	765.39	765.38	767.973	Beijing	2000s
Zhongnong031	Cultivars	24.28	26.7	26.9	25.96	59.28	60.6	59.88	59.92	764.22	763.56	764.26	764.013	Beijing	2000s
Zhongnong539	Cultivars	15.56	17.77	15.85	16.3933	54.91	54.21	53.85	54.3233	756.48	766.08	761.31	761.29	Beijing	2000s
Zhongyan270	Cultivars	23.88	22.74	23.51	23.3767	55.71	55.19	56.83	55.91	783.55	782.28	777.15	780.993	Henan	2000s
Zhongyu049	Cultivars	28.45	26.91	28.62	27.9933	57.66	57.83	57.19	57.56	761.01	756.94	773.52	763.823	Henan	2000s
Zhongyu1211	Cultivars	23.98	22.48	22.95	23.1367	54.39	55.88	54.82	55.03	778.16	774.52	773.33	775.337	Henan	2010s
Zhongyu1220	Cultivars	26.32	23.21	22.83	24.12	57.82	56.59	57.46	57.29	760.16	751.82	733.74	748.573	Henan	2010s
Zhongyu130	Cultivars	31.02	29.55	31.39	30.6533	58.02	57.43	58.39	57.9467	774.17	774.12	774.69	774.327	Henan	2010s
Zhongyu149	Cultivars	21.72	23.29	21.79	22.2667	57.41	57.15	56.96	57.1733	759.32	773.68	771.23	768.077	Henan	2010s
Zhongyu1702	Cultivars	30.72	30.03	29.87	30.2067	59.12	57.95	58.05	58.3733	776.29	783.15	775.39	778.277	Henan	2010s
Zhongyu36	Cultivars	26.08	26.35	29.24	27.2233	61.29	61.5	63.04	61.9433	770.53	772.97	773.18	772.227	Henan	2000s
Zhongyu978	Cultivars	37.59	36.19	34.54	36.1067	56.78	57.51	57.53	57.2733	770.61	767.71	771.05	769.79	Henan	2000s
Zhongyu980	Cultivars	31.47	32.02	31.16	31.55	56.59	58.41	58.09	57.6967	773.09	756.94	760.54	763.523	Henan	2000s
Zhongyuan26	Cultivars	31.48	30.98	31.98	31.48	56.6	55.05	54.85	55.5	760.24	765.18	765.96	763.793	Henan	2000s
Zhongyuanfeng1hao	Cultivars	29.71	30.65	28.4	29.5867	56.94	57.5	57.08	57.1733	768.71	766.39	776.61	770.57	Henan	2000s
Zhongzhimai13	Cultivars	28.69	26.21	26.04	26.98	55.34	55.36	56.24	55.6467	792.79	786.51	771.78	783.693	Henan	2000s
Zhongzhimai22	Cultivars	20.03	20.15	19.12	19.7667	58.51	56.92	58.12	57.85	762.71	775.7	765.42	767.943	Henan	2000s
Zhongzhu16	Cultivars	34.95	32.18	31.99	33.04	56.29	56.98	56.85	56.7067	789.13	772.1	780.91	780.713	Henan	2000s
Zhoumai18	Cultivars	22.71	23.33	23.72	23.2533	56.35	54.73	56.78	55.9533	754.71	757.98	749.04	753.91	Henan	2000s
Zhoumai22	Cultivars	22.84	27.05	24.51	24.8	58.38	58.37	57.5	58.0833	760.15	764.05	767.17	763.79	Henan	2000s
Zhoumai36	Cultivars	27.64	27.27	26.3	27.07	55.99	56.48	55.19	55.8867	787.57	773.41	788.7	783.227	Henan	2010s
Zhoumai48	Cultivars	33.4	33.74	32.31	33.15	56.35	56.44	56.7	56.4967	777.74	772.32	783.06	777.707	Henan	2010s
Zhoumai52hao	Cultivars	30.17	33.61	33.01	32.2633	57.51	56.64	57.56	57.2367	775.98	789.67	775.69	780.447	Henan	2010s
Zhumai562	Cultivars	23.84	24.42	24.07	24.11	57.54	56.27	55.83	56.5467	780.74	784.3	782.64	782.56	Henan	2010s
Zhumai566	Cultivars	24.27	24.57	25.39	24.7433	56.81	57.62	56.88	57.1033	755.46	751.55	753.46	753.49	Henan	2010s
Zhumai567	Cultivars	25.29	25.76	26.12	25.7233	54.26	54.14	52.6	53.6667	754.79	753.78	768.75	759.107	Henan	2010s
Zhumai568	Cultivars	32.51	28.03	33.69	31.41	59.09	58.34	58.97	58.8	765.43	769.6	773.9	769.643	Henan	2010s
Zhumai569	Cultivars	30.07	30.16	28.26	29.4967	60.49	59.6	57.03	59.04	793.08	797.96	804.51	798.517	Henan	2010s
Zhumai586	Cultivars	28.38	26.22	27.77	27.4567	57.07	56.56	57.06	56.8967	771.86	772.99	783.85	776.233	Henan	2010s
Zhumai591	Cultivars	23.71	23.63	23.3	23.5467	52.35	52.71	52.2	52.42	780.79	777.22	780.88	779.63	Henan	2010s
Zhumai592	Cultivars	25.95	22.73	24.91	24.53	56.6	57.12	56.41	56.71	760.67	756.26	762.12	759.683	Henan	2010s
Zhumai596	Cultivars	26.21	26.02	27.39	26.54	57.68	60.66	59.66	59.3333	773.45	774.12	760.59	769.387	Henan	2010s
Zhumai598	Cultivars	20.65	18.58	18.9	19.3767	56.73	54.86	55.25	55.6133	768.71	759.29	771.22	766.407	Henan	2010s
Zhumai599	Cultivars	26.02	28.48	25.99	26.83	57.75	59.48	57.54	58.2567	775.75	792.67	785.72	784.713	Henan	2010s
Zhumai726	Cultivars	27.71	25.44	24.43	25.86	63.15	63.3	62.58	63.01	767.36	769.21	766.78	767.783	Henan	2010s
Zhumai762	Cultivars	27.15	27.95	30.66	28.5867	64.24	62.98	64.17	63.7967	771.89	775.68	777.56	775.043	Henan	2010s
SSV Sedimentation Value; WAR Water Absorption Rate; TW Test weight; AY Anyang; YL Yangling
