# Supplementary material for: Uncover the genetic basis of processing quality related traits in common wheat (Triticum aestivum L.) using genome-wide association mapping
Source: Front Plant Sci. 2026 Mar 3;17:1755182. doi: 10.3389/fpls.2026.1755182 (PMC12992234; doi:10.3389/fpls.2026.1755182)
Supplement: Supplementary Table 5 — The genes list located in the confidence interval by annotation. [file Table5.xlsx]

## Sheet: Sheet1
Table S5 The genes list located in the confidence interval by annotation
Candidate gene	Chromosome	Position (Mb)	Annotation
TraesCS1A01G044900	1A	25.7	MADS-box transcription factor
TraesCS1A01G047000	1A	26.8	Beta-1,3-galactosyltransferase-like protein
TraesCS1A01G044000	1A	26.824	Ankyrin repeat-containing domain
TraesCS1A01G044200	1A	27.0005	WD40-repeat-containing domain
TraesCS1A01G044400	1A	27.5887	Ankyrin repeat-containing domain
TraesCS1A01G044500	1A	27.6483	YTH domain
TraesCS1A01G044600	1A	27.6544	Dihydroneopterin aldolase/epimerase domain
TraesCS1A01G044700	1A	27.8241	Domain of unknown function DUF569
TraesCS1A01G044800	1A	27.8463	UAA transporter
TraesCS1A01G044900	1A	27.855	Transcription factor, MADS-box
TraesCS1A01G045000	1A	27.9361	Transcription factor, MADS-box
TraesCS1A01G045100	1A	27.9517	FBD domain
TraesCS1A01G045300	1A	29.1007	Protein-tyrosine phosphatase-like
TraesCS1A01G278400	1A	474.2	Auxin influx transporter
TraesCS1A01G279000	1A	474.6	Beta-glucosidase
TraesCS1A01G278600	1A	475.924	Tetratricopeptide-like helical domain
TraesCS1A01G278700	1A	476.053	HAD-like domain
TraesCS1A01G278800	1A	476.063	Transferase
TraesCS1A01G278900	1A	476.082	Homeobox domain-like
TraesCS1A01G279000	1A	476.272	Glycoside hydrolase superfamily
TraesCS1A01G279100	1A	476.331	F-box domain
TraesCS1A01G279200	1A	476.423	Uncharacterised protein family UPF0503
TraesCS1A01G279300	1A	476.938	Major facilitator superfamily domain
TraesCS1A01G279400	1A	478.522	Pentatricopeptide repeat
TraesCS1A01G279500	1A	478.528	Zinc finger, LSD1-type
TraesCS1A01G279600	1A	478.592	Josephin domain
TraesCS1A01G279800	1A	478.634	GDP-fucose protein O-fucosyltransferase
TraesCS1A01G280100	1A	479.026	Ankyrin repeat-containing domain
TraesCS1A01G280300	1A	479.348	Zinc finger, RING-CH-type
TraesCS1A01G280400	1A	479.353	Sphingomyelin synthase-like domain
TraesCS1A01G280600	1A	479.964	Guanylyl cyclase
TraesCS1A01G421400	1A	581.383	Oxo-4-hydroxy-4-carboxy-5-ureidoimidazoline decarboxylase
TraesCS1A01G421500	1A	581.453	von Willebrand factor, type A
TraesCS1A01G421600	1A	581.467	Alpha/Beta hydrolase fold
TraesCS1A01G421700	1A	581.51	Small GTPase superfamily, ARF/SAR type
TraesCS1A01G421800	1A	581.516	WRKY domain
TraesCS1A01G421900	1A	581.569	WRKY domain
TraesCS1A01G422300	1A	581.635	Zinc finger, RING-type
TraesCS1A01G422400	1A	581.669	Phox-associated domain
TraesCS1A01G422500	1A	581.734	Glycoside hydrolase family 17
TraesCS1A01G422600	1A	581.763	Protein kinase-like domain
TraesCS1A01G422700	1A	581.77	Protein kinase-like domain
TraesCS1A01G422800	1A	581.944	Protein kinase-like domain
TraesCS1A01G422900	1A	581.954	Glycoside hydrolase family 17
TraesCS1A01G423000	1A	582.101	Voltage-dependent anion channel
TraesCS1A01G423100	1A	582.263	P-loop containing nucleoside triphosphate hydrolase
TraesCS1A01G423200	1A	582.292	Alpha/Beta hydrolase fold
TraesCS1A01G423700	1A	582.657	Late embryogenesis abundant protein, LEA-14
TraesCS1A01G423800	1A	582.668	Late embryogenesis abundant protein, LEA-14
TraesCS1A01G423900	1A	582.679	Voltage-dependent anion channel
TraesCS1A01G424000	1A	582.685	UDP-glucuronosyl/UDP-glucosyltransferase
TraesCS1A01G424500	1A	583.147	Voltage-dependent anion channel
TraesCS1A01G424400	1A	583.185	Voltage-dependent anion channel
TraesCS1A01G424200	1A	583.42	Protein kinase-like domain
TraesCS1A01G424100	1A	583.545	FAD-binding, type 2
TraesCS1A01G424900	1A	584.18	Domain of unknown function DUF1221
TraesCS1A01G425100	1A	584.5	GH3 family
TraesCS1A01G425200	1A	584.738	Probable zinc-ribbon domain, plant
TraesCS1B01G042500	1B	22.987	P-loop containing nucleoside triphosphate hydrolase
TraesCS1B01G042600	1B	22.995	Dirigent protein
TraesCS1B01G042900	1B	23.2423	Dirigent protein
TraesCS1B01G043000	1B	23.3022	Dirigent protein
TraesCS1B01G043100	1B	23.471	Dirigent protein
TraesCS1B01G043300	1B	23.5594	P-loop containing nucleoside triphosphate hydrolase
TraesCS1B01G044100	1B	25.1621	P-loop containing nucleoside triphosphate hydrolase
TraesCS1B01G044200	1B	25.1781	P-loop containing nucleoside triphosphate hydrolase
TraesCS1B01G044500	1B	25.5125	Protein kinase-like domain
TraesCS1B01G050200	1B	25.9759	Ankyrin repeat-containing domain
TraesCS1B01G050400	1B	26.1233	Phospholipase D, C-terminal
TraesCS1B01G050600	1B	26.306	Lecithin:cholesterol/phospholipid:diacylglycerol acyltransferase
TraesCS1B01G050800	1B	26.4184	SKP1/BTB/POZ domain
TraesCS1B01G050900	1B	26.42	Cytochrome P450
TraesCS1B01G051000	1B	26.4209	Cytochrome P450
TraesCS1B01G051100	1B	26.4525	WD40-repeat-containing domain
TraesCS1B01G044800	1B	26.6102	AP180 N-terminal homology (ANTH) domain
TraesCS1B01G044900	1B	26.6165	SKP1/BTB/POZ domain
TraesCS1B01G045000	1B	26.7549	Zinc finger, Dof-type
TraesCS1B01G045300	1B	26.936	Gnk2-homologous domain
TraesCS1B01G045500	1B	27.2936	Homeobox domain
TraesCS1B01G045800	1B	27.6573	NB-ARC
TraesCS1B01G045900	1B	27.7312	NB-ARC
TraesCS1B01G046000	1B	27.7815	NB-ARC
TraesCS1B01G046200	1B	27.968	Chalcone isomerase
TraesCS3B01G272500	3B	451.688	RNA recognition motif domain
TraesCS3B01G272600	3B	452.038	Thioredoxin-like fold
TraesCS3B01G281500	3B	452.1	MYB-related transcription factor
TraesCS3B01G272700	3B	452.439	FAS1 domain
TraesCS3B01G273000	3B	452.569	Protein kinase-like domain
TraesCS3B01G273100	3B	453.23	Protein kinase-like domain
TraesCS3B01G273200	3B	453.33	Protein kinase-like domain
TraesCS3B01G273400	3B	453.507	DNA-binding pseudobarrel domain
TraesCS3B01G273800	3B	453.776	Pentatricopeptide repeat
TraesCS3B01G273700	3B	453.776	Protein of unknown function DUF679
TraesCS3B01G273900	3B	453.975	DDT domain
TraesCS3B01G274000	3B	454.378	Protein dehydration-induced 19, C-terminal
TraesCS3B01G274100	3B	454.552	Glycosyl transferase, family 48
TraesCS3B01G274400	3B	455.736	Protein of unknown function DUF1677, Oryza sativa
TraesCS3B01G274500	3B	456.446	Cyclic nucleotide-binding-like
TraesCS3B01G274600	3B	456.461	Sec7 domain
TraesCS3B01G275000	3B	456.9	Protein kinase-like domain
TraesCS3B01G275100	3B	457.773	Zinc finger, AN1-type
TraesCS3B01G275400	3B	458.287	Protein kinase-like domain
TraesCS3B01G275500	3B	458.322	Endonuclease/exonuclease/phosphatase
TraesCS3B01G275600	3B	458.663	S-adenosyl-L-methionine-dependent methyltransferase
TraesCS3B01G275800	3B	458.679	MRN complex-interacting protein
TraesCS3B01G276000	3B	458.688	Domain of unknown function DUF4005
TraesCS3B01G276100	3B	458.967	Cytidine deaminase-like
TraesCS3B01G276200	3B	459.253	Pentatricopeptide repeat
TraesCS3B01G276400	3B	459.259	DYW domain
TraesCS3B01G276500	3B	459.717	Membrane transport protein
TraesCS3B01G276600	3B	459.773	Eukaryotic porin/Tom40
TraesCS3B01G276700	3B	459.777	Glycoside hydrolase superfamily
TraesCS4A01G080700	4A	83.3914	TB2/DP1/HVA22-related protein
TraesCS4A01G080900	4A	83.4411	Heat shock protein DnaJ, cysteine-rich domain
TraesCS4A01G081000	4A	83.6085	Histone-fold
TraesCS4A01G081200	4A	84.4327	C2 domain
TraesCS4A01G081300	4A	84.4459	FAD-binding, type 2
TraesCS4A01G081400	4A	84.5978	Protein kinase-like domain
TraesCS4A01G081500	4A	84.6023	Transcription initiation factor IIF, alpha subunit
TraesCS4A01G081600	4A	84.9596	Alpha/Beta hydrolase fold
TraesCS4A01G081700	4A	84.9936	Pyridoxal phosphate-dependent transferase
TraesCS4A01G082100	4A	85.2656	Ribosomal protein S5 domain 2-type fold
TraesCS4A01G082200	4A	85.6301	Protein kinase-like domain
TraesCS4A01G082300	4A	85.6384	Spp2/MOS2, G-patch domain
TraesCS4A01G082400	4A	85.6514	Zinc finger, CCCH-type
TraesCS4A01G082700	4A	86.3431	Endonuclease/exonuclease/phosphatase
TraesCS4A01G082800	4A	86.3597	NB-ARC
TraesCS4A01G083200	4A	87.0384	Acyl transferase/acyl hydrolase/lysophospholipase
TraesCS4A01G083500	4A	87.4	E3 ubiquitin-protein ligase
TraesCS4A01G083300	4A	87.4386	WD40-repeat-containing domain
TraesCS4A01G083400	4A	87.4511	Chorismate synthase
TraesCS4A01G083700	4A	88.061	Glycoside hydrolase 35, catalytic domain
TraesCS4A01G083900	4A	88.4751	Phosphoenolpyruvate carboxykinase, ATP-utilising
TraesCS4A01G084100	4A	88.5878	PGG domain
TraesCS4A01G084200	4A	88.7504	PGG domain
TraesCS4A01G084400	4A	88.8202	Ribulose-phosphate binding barrel
TraesCS4A01G084700	4A	89.4889	Complex 1 LYR protein
TraesCS4A01G084800	4A	89.4921	Vacuolar protein sorting-associated protein Ist1
TraesCS4A01G084900	4A	89.4953	Vacuolar protein sorting-associated protein Ist1
TraesCS4A01G085000	4A	89.6644	Vacuolar protein sorting-associated protein Ist1
TraesCS4A01G266400	4A	577.447	Molybdopterin oxidoreductase
TraesCS4A01G266600	4A	577.455	P-loop containing nucleoside triphosphate hydrolase
TraesCS4A01G266700	4A	577.467	Tryptophan synthase beta subunit-like PLP-dependent enzyme
TraesCS4A01G266800	4A	577.487	Pentatricopeptide repeat
TraesCS4A01G266900	4A	578.352	Glutamine synthetase, beta-Grasp domain
TraesCS4A01G267000	4A	578.356	Alpha-D-phosphohexomutase, C-terminal
TraesCS4A01G267100	4A	578.443	IGR protein motif
TraesCS4A01G267300	4A	578.534	Protein kinase-like domain
TraesCS4A01G267400	4A	578.772	S-adenosyl-L-methionine-dependent methyltransferase
TraesCS4A01G267500	4A	578.777	Ubiquitin-conjugating enzyme/RWD-like
TraesCS4A01G267600	4A	578.784	Zinc finger, RanBP2-type
TraesCS4A01G267700	4A	578.788	Zinc-finger domain of monoamine-oxidase A repressor R1
TraesCS4A01G267800	4A	579.21	Protein kinase-like domain
TraesCS4A01G267900	4A	579.224	Zinc finger, TFIIS-type
TraesCS4A01G268000	4A	579.399	Winged helix-turn-helix DNA-binding domain
TraesCS4A01G268100	4A	579.406	Coatomer, alpha subunit, C-terminal
TraesCS4A01G268300	4A	579.633	Protein kinase-like domain
TraesCS4A01G268500	4A	579.66	CCT domain
TraesCS4A01G268600	4A	579.821	CASP, C-terminal
TraesCS4A01G268700	4A	579.832	14-3-3 domain
TraesCS4A01G267600	4A	579.9	Zinc finger protein
TraesCS4A01G268800	4A	580.068	Glycolipid transfer protein domain
TraesCS4A01G269100	4A	580.117	Protein kinase-like domain
TraesCS4A01G269300	4A	580.125	Vacuolar protein sorting-associated protein Ist1
TraesCS4A01G269400	4A	580.194	Cupredoxin
TraesCS4A01G269500	4A	580.198	Cupredoxin
TraesCS4A01G269600	4A	580.202	Membrane-associated, eicosanoid/glutathione metabolism (MAPEG) protein
TraesCS4A01G269700	4A	580.249	Membrane-associated, eicosanoid/glutathione metabolism (MAPEG) protein
TraesCS4A01G269800	4A	580.254	Membrane-associated, eicosanoid/glutathione metabolism (MAPEG) protein
TraesCS4A01G269900	4A	580.255	Zinc finger, RanBP2-type
TraesCS4A01G270100	4A	580.39	GTD-binding domain
TraesCS4A01G270200	4A	580.405	P-loop containing nucleoside triphosphate hydrolase
TraesCS4A01G270300	4A	580.417	Ribosomal protein L5 eukaryotic/L18 archaeal, C-terminal
TraesCS4A01G270400	4A	580.673	Capsid/spike protein, ssDNA virus
TraesCS4A01G270500	4A	580.674	Protein of unknown function DUF1295
TraesCS4A01G270600	4A	580.683	Domain unknown function DUF295
TraesCS4A01G270700	4A	580.791	Phytanoyl-CoA dioxygenase
TraesCS4A01G270800	4A	580.838	Phospholipase A2 domain
TraesCS4A01G270900	4A	580.857	Amidase signature domain
TraesCS4A01G271000	4A	581.396	Transcription factor GRAS
TraesCS4A01G271100	4A	581.426	EamA domain
TraesCS4A01G271300	4A	581.755	Transcription factor, TCP
TraesCS4A01G271400	4A	582.062	TIP49, C-terminal
TraesCS4A01G271500	4A	582.074	The fantastic four family
TraesCS4A01G271600	4A	582.33	Phosphatidylinositol-4-phosphate 5-kinase, core
TraesCS4A01G271700	4A	582.435	Oxysterol-binding protein
TraesCS4A01G271800	4A	582.61	Protein kinase-like domain
TraesCS4A01G272000	4A	582.65	Plastid lipid-associated protein/fibrillin conserved domain
TraesCS4A01G272100	4A	582.653	Ribosomal protein S13-like, H2TH
TraesCS4A01G272200	4A	582.656	SNARE associated Golgi protein
TraesCS4A01G272500	4A	582.787	Protein kinase-like domain
TraesCS4A01G272600	4A	582.794	Calponin homology domain
TraesCS4A01G272700	4A	582.802	Zinc finger C2H2-type
TraesCS4A01G272800	4A	582.823	Glycoside hydrolase superfamily
TraesCS4A01G272900	4A	582.836	Glycoside hydrolase superfamily
TraesCS4A01G273100	4A	582.856	Peptide Chain Release Factor eRF1/aRF1, N-terminal
TraesCS4A01G273200	4A	582.862	Sugar phosphate transporter domain
TraesCS4A01G273300	4A	582.926	Leucine-rich repeat domain, L domain-like
TraesCS4A01G400800	4A	676.783	NB-ARC
TraesCS4A01G401100	4A	676.983	Nucleosome assembly protein (NAP)
TraesCS4A01G401300	4A	677.134	L-Aspartase-like
TraesCS4A01G401400	4A	677.366	Acetyl-CoA carboxylase
TraesCS4A01G401500	4A	677.376	Transferase
TraesCS4A01G401600	4A	677.439	Tryptophan synthase beta subunit-like PLP-dependent enzyme
TraesCS4A01G401700	4A	677.452	Tryptophan synthase beta subunit-like PLP-dependent enzyme
TraesCS4A01G401800	4A	677.646	Glycosyltransferase 34
TraesCS4A01G402000	4A	677.704	Histone-fold
TraesCS4A01G402100	4A	677.88	P-loop containing nucleoside triphosphate hydrolase
TraesCS4A01G402300	4A	677.911	Concanavalin A-like lectin/glucanase domain
TraesCS4A01G402900	4A	678.504	Domain of unknown function DUF4220
TraesCS4A01G403000	4A	678.511	Protein of unknown function DUF3245
TraesCS4A01G403100	4A	678.52	Leucine-rich repeat
TraesCS4A01G403200	4A	678.748	Cupredoxin
TraesCS4A01G403300	4A	678.78	Zinc/iron permease
TraesCS4A01G403400	4A	678.845	Transferase
TraesCS4A01G403500	4A	678.898	Transferase
TraesCS4A01G403600	4A	679.079	Transcription factor, MADS-box
TraesCS4A01G403800	4A	679.697	Petal formation-expressed
TraesCS4A01G403900	4A	679.776	Protein kinase-like domain
TraesCS4A01G404000	4A	679.901	GRAM domain
TraesCS4A01G404500	4A	680.094	Multi antimicrobial extrusion protein
TraesCS4A01G404600	4A	680.099	Zinc finger, RING-type
TraesCS4A01G404700	4A	680.183	Myc-type, basic helix-loop-helix (bHLH) domain
TraesCS4A01G404900	4A	680.315	Heavy metal-associated domain, HMA
TraesCS4A01G405700	4A	680.761	Pectinesterase inhibitor domain
TraesCS4A01G405800	4A	680.816	Homeobox domain-like
TraesCS4A01G405900	4A	681.012	Uncharacterised protein family UPF0503
TraesCS4A01G406100	4A	681.02	GroES-like
TraesCS4A01G406200	4A	681.028	GroES-like
TraesCS4A01G406300	4A	681.101	UbiA prenyltransferase family
TraesCS4A01G412200	4A	684.2	Ethylene-responsive transcription factor
TraesCS4B01G332000	4B	621.403	Myc-type, basic helix-loop-helix (bHLH) domain
TraesCS4B01G332300	4B	621.697	P-loop containing nucleoside triphosphate hydrolase
TraesCS4B01G331400	4B	621.9	ABC transporter family protein
TraesCS4B01G332600	4B	622.088	S-adenosyl-L-methionine-dependent methyltransferase
TraesCS4B01G333200	4B	622.561	Neprosin
TraesCS4B01G333300	4B	622.703	Neprosin
TraesCS4B01G333400	4B	622.869	Neprosin
TraesCS4B01G333700	4B	623.768	Major facilitator superfamily domain
TraesCS4B01G333800	4B	623.778	Mss4-like
TraesCS4B01G334000	4B	624.024	Complex 1 LYR protein
TraesCS4B01G334100	4B	624.025	DYW domain
TraesCS4B01G334200	4B	624.129	DnaJ domain
TraesCS4B01G334300	4B	624.229	DNA-binding pseudobarrel domain
TraesCS4B01G334400	4B	624.233	DNA-binding pseudobarrel domain
TraesCS4B01G334500	4B	624.279	Aspartic peptidase domain
TraesCS4B01G334600	4B	624.3	Aspartic peptidase domain
TraesCS4B01G334700	4B	624.429	Aspartic peptidase domain
TraesCS4B01G334800	4B	624.857	Ubiquitin-related domain
TraesCS4B01G334900	4B	624.867	S-adenosyl-L-methionine-dependent methyltransferase
TraesCS4B01G335100	4B	624.903	Aconitase/3-isopropylmalate dehydratase large subunit, alpha/beta/alpha domain
TraesCS4B01G335200	4B	624.963	Myc-type, basic helix-loop-helix (bHLH) domain
TraesCS4B01G335300	4B	624.967	Non-haem dioxygenase N-terminal domain
TraesCS4B01G335500	4B	626.194	PPM-type phosphatase domain
TraesCS4B01G335800	4B	626.392	Calcium-dependent channel, 7TM region, putative phosphate
TraesCS4B01G335900	4B	626.427	Transferase
TraesCS4B01G336000	4B	626.681	Transferase
TraesCS4B01G336100	4B	626.808	Eukaryotic porin/Tom40
TraesCS4B01G336200	4B	626.938	Transcription factor GRAS
TraesCS4B01G336300	4B	627.441	Protein of unknown function DUF3615
TraesCS4B01G336400	4B	627.525	P-loop containing nucleoside triphosphate hydrolase
TraesCS4B01G336500	4B	627.574	Alpha/Beta hydrolase fold
TraesCS4B01G336700	4B	628.082	Protein of unknown function DUF3615
TraesCS4B01G336900	4B	628.361	Ribonuclease H-like domain
TraesCS4B01G337000	4B	628.624	Cyclin-dependent kinase inhibitor
TraesCS4B01G337100	4B	628.707	Protein of unknown function DUF247, plant
TraesCS4B01G337400	4B	628.807	SKP1 component, dimerisation
TraesCS4B01G337500	4B	628.815	Metallo-dependent phosphatase-like
TraesCS4B01G337600	4B	628.839	Cas1p 10 TM acyl transferase domain
TraesCS4B01G337700	4B	628.867	F-box domain
TraesCS4B01G337900	4B	629.44	Protein kinase-like domain
TraesCS4D01G059300	4D	35.2	Serine/threonine-protein kinase
TraesCS4D01G059900	4D	36.8786	ACT domain
TraesCS4D01G060100	4D	37.0119	S-adenosyl-L-methionine-dependent methyltransferase
TraesCS4D01G060200	4D	37.0198	Lecithin:cholesterol/phospholipid:diacylglycerol acyltransferase
TraesCS4D01G060400	4D	37.0415	Peptidase S10, serine carboxypeptidase
TraesCS4D01G060500	4D	37.0418	Alpha/Beta hydrolase fold
TraesCS4D01G060900	4D	37.1873	P-type ATPase, transmembrane domain
TraesCS4D01G061000	4D	37.433	Glycosyl transferase, family 14
TraesCS4D01G061100	4D	37.4373	Photosystem I reaction centre subunit N, chloroplastic
TraesCS4D01G061200	4D	37.4389	Photosystem I reaction centre subunit N, chloroplastic
TraesCS4D01G061400	4D	37.7318	Peptidase C1A, papain C-terminal
TraesCS4D01G061500	4D	37.8618	Nucleotide-diphospho-sugar transferase
TraesCS4D01G061600	4D	37.8836	Peptide-N4-(N-acetyl-beta-glucosaminyl)asparagine amidase A
TraesCS4D01G061700	4D	38.0871	Nucleotide-diphospho-sugar transferase
TraesCS4D01G061800	4D	38.1077	4-hydroxy-3-methylbut-2-enyl diphosphate reductase
TraesCS4D01G061900	4D	38.2022	Major facilitator, sugar transporter-like
TraesCS4D01G062000	4D	38.203	Major facilitator, sugar transporter-like
TraesCS4D01G062600	4D	38.4	Zinc finger BED domain-containing protein
TraesCS4D01G062100	4D	38.5149	POX domain
TraesCS4D01G062300	4D	38.8771	Protein MIZU-KUSSEI 1-like, plant
TraesCS4D01G062400	4D	38.8924	Protein kinase-like domain
TraesCS4D01G062500	4D	38.9334	CAP domain
TraesCS4D01G062900	4D	39.1778	SS18 family
TraesCS4D01G063000	4D	39.7924	Endoplasmic reticulum oxidoreductin 1
TraesCS4D01G063100	4D	39.8168	Dehydrin
TraesCS4D01G063600	4D	39.9391	F-box domain
TraesCS4D01G063700	4D	39.9439	Ribosomal protein L7/L12, C-terminal
TraesCS4D01G064000	4D	39.9855	Mitochondrial carrier domain
TraesCS4D01G152800	4D	189.218	PC-Esterase
TraesCS4D01G152900	4D	189.945	Zinc finger, RING-CH-type
TraesCS4D01G153200	4D	191.519	Peptidase C19, ubiquitin carboxyl-terminal hydrolase
TraesCS4D01G153400	4D	195.238	Pyridoxal phosphate-dependent transferase
TraesCS4D01G153600	4D	195.253	Ulp1 protease family, C-terminal catalytic domain
TraesCS4D01G153900	4D	197.98	Radical SAM
TraesCS4D01G154200	4D	202.115	HAD-like domain
TraesCS4D01G154300	4D	202.563	Nucleoporin interacting component Nup93/Nic96
TraesCS4D01G154400	4D	202.975	RNA polymerase I associated factor, A49-like
TraesCS4D01G154600	4D	205.086	WD40-repeat-containing domain
TraesCS4D01G154700	4D	206.321	Band 7 domain
TraesCS4D01G155200	4D	207.322	Photosystem antenna protein-like
TraesCS4D01G155300	4D	207.616	Ribosomal protein S7 domain
TraesCS4D01G155400	4D	207.617	NADH:quinone oxidoreductase/Mrp antiporter, membrane subunit
TraesCS4D01G155700	4D	208.4	E3 ubiquitin-protein ligase
TraesCS4D01G155800	4D	208.792	TPX2, C-terminal
TraesCS4D01G155900	4D	209.329	14-3-3 domain
TraesCS4D01G156000	4D	209.442	DnaJ domain
TraesCS4D01G156100	4D	210.174	Transcription termination factor, mitochondrial/chloroplastic
TraesCS4D01G156300	4D	210.721	Ankyrin repeat-containing domain
TraesCS4D01G157100	4D	214.566	Ribonuclease H-like domain
TraesCS4D01G157300	4D	214.998	Chaperonin Cpn60/TCP-1 family
TraesCS4D01G157500	4D	215.689	Thiolase-like
TraesCS4D01G157700	4D	216.976	Nucleophile aminohydrolases, N-terminal
TraesCS4D01G157800	4D	218.231	Protein ENHANCED DISEASE RESISTANCE 2, C-terminal
TraesCS4D01G157900	4D	220.229	3-beta hydroxysteroid dehydrogenase/isomerase
TraesCS4D01G158500	4D	222.228	Glycosyl transferase, family 8
TraesCS4D01G158600	4D	222.846	DNA-binding pseudobarrel domain
TraesCS4D01G158800	4D	223.821	P-loop containing nucleoside triphosphate hydrolase
TraesCS4D01G159300	4D	226.38	Retrotransposon gag domain
TraesCS4D01G159400	4D	226.765	P-loop containing nucleoside triphosphate hydrolase
TraesCS4D01G159700	4D	231.093	PPM-type phosphatase domain
TraesCS4D01G159800	4D	231.394	Phosphopantetheine binding ACP domain
TraesCS4D01G160100	4D	234.642	Aminotransferase-like, plant mobile domain
TraesCS4D01G160500	4D	236.624	PPM-type phosphatase domain
TraesCS4D01G160600	4D	237.166	WD40-repeat-containing domain
TraesCS4D01G160700	4D	238.836	K Homology domain, type 1
TraesCS4D01G160800	4D	241.147	F-actin-capping protein subunit beta
TraesCS4D01G160900	4D	241.197	NADH-quinone oxidoreductase, subunit D
TraesCS4D01G161100	4D	241.266	ELF protein
TraesCS4D01G161200	4D	241.271	NADH:ubiquinone oxidoreductase, subunit 1/F420H2 oxidoreductase subunit H
TraesCS4D01G161400	4D	241.358	NADH:ubiquinone/plastoquinone oxidoreductase, chain 3
TraesCS4D01G161500	4D	241.528	Ribosomal protein S7 domain
TraesCS4D01G161700	4D	242.011	Sec20
TraesCS4D01G161900	4D	244.868	Phosphatidylinositol-4-phosphate 5-kinase, core
TraesCS4D01G162000	4D	245.352	Thioredoxin-like fold
TraesCS4D01G162200	4D	245.903	4Fe-4S ferredoxin-type, iron-sulphur binding domain
TraesCS4D01G162300	4D	246.768	Nucleotide-diphospho-sugar transferases
TraesCS4D01G162400	4D	247.757	EF-hand domain pair
TraesCS4D01G162900	4D	251.746	RNA recognition motif domain
TraesCS5A01G348900	5A	552.937	Domain of unknown function DUF4220
TraesCS5A01G349000	5A	552.972	Multi antimicrobial extrusion protein
TraesCS5A01G349100	5A	553.029	Multi antimicrobial extrusion protein
TraesCS5A01G349300	5A	553.158	FAD/NAD(P)-binding domain
TraesCS5A01G349500	5A	553.177	RWP-RK domain
TraesCS5A01G349600	5A	553.184	RNA recognition motif domain
TraesCS5A01G349800	5A	553.204	Ribosomal protein L18
TraesCS5A01G349900	5A	553.296	Peptidase S1, PA clan
TraesCS5A01G350100	5A	553.402	Peptidase S1, PA clan
TraesCS5A01G350800	5A	553.5	Serine/threonine-protein kinase
TraesCS5A01G350200	5A	553.605	Bromodomain
TraesCS5A01G350400	5A	553.985	Domain unknown function DUF295
TraesCS5A01G350600	5A	554.071	Chlorophyll A-B binding protein
TraesCS5A01G350700	5A	554.074	Protein kinase-like domain
TraesCS5A01G350800	5A	554.108	Protein kinase-like domain
TraesCS5A01G350900	5A	554.128	Protein kinase-like domain
TraesCS5A01G351000	5A	554.139	Protein kinase-like domain
TraesCS5A01G351100	5A	554.89	Protein kinase-like domain
TraesCS5A01G351200	5A	554.893	Bulb-type lectin domain
TraesCS5A01G351300	5A	554.912	Protein kinase-like domain
TraesCS5A01G351400	5A	554.913	Bulb-type lectin domain
TraesCS5A01G351500	5A	555.011	Protein kinase-like domain
TraesCS5A01G351600	5A	555.017	Bulb-type lectin domain
TraesCS5A01G351700	5A	555.032	S-locus glycoprotein domain
TraesCS5A01G351800	5A	555.036	Leucine-rich repeat domain, L domain-like
TraesCS5A01G352000	5A	555.063	Protein kinase-like domain
TraesCS5A01G352100	5A	555.113	High mobility group box domain
TraesCS5A01G352600	5A	555.815	Stomatal closure-related actin-binding protein, coiled-coil domain
TraesCS5A01G352700	5A	556.972	ATP-dependent helicase, C-terminal
TraesCS5A01G352900	5A	556.996	Protein kinase-like domain
TraesCS5A01G353200	5A	557.2	Pentatricopeptide repeat
TraesCS5A01G353300	5A	557.203	Multi antimicrobial extrusion protein
TraesCS5A01G353400	5A	557.356	RmlC-like cupin domain
TraesCS5A01G353500	5A	558.198	NAC domain
TraesCS5A01G353600	5A	558.203	Histone-fold
TraesCS5A01G353700	5A	558.344	UDPGP family
TraesCS5A01G353800	5A	558.353	NUDIX hydrolase domain-like
TraesCS5A01G354100	5A	558.413	Armadillo-type fold
TraesCS5A01G354300	5A	558.676	Membrane transport protein
TraesCS5A01G354500	5A	558.862	Zinc finger, RING-type
TraesCS5A01G354600	5A	558.867	Zinc finger, RING-type
TraesCS5A01G354700	5A	558.877	Zinc finger, RING-type
TraesCS5A01G354800	5A	558.883	Zinc finger, RING-type
TraesCS5A01G354900	5A	558.908	Mitochondrial carrier domain
TraesCS5A01G355000	5A	558.911	EEIG1/EHBP1 N-terminal domain
TraesCS5A01G355300	5A	559.103	Quinolinate phosphoribosyl transferase, C-terminal
TraesCS5A01G355600	5A	559.963	F-box domain
TraesCS5A01G355700	5A	560.034	Chlorophyllase
TraesCS5A01G355800	5A	560.039	SKP1/BTB/POZ domain
TraesCS5A01G355900	5A	560.092	P-loop containing nucleoside triphosphate hydrolase
TraesCS5A01G356100	5A	560.33	Zinc finger C2H2-type
TraesCS5A01G356200	5A	560.455	Tubulin/FtsZ, GTPase domain
TraesCS5A01G356300	5A	560.471	Isoprenoid synthase domain
TraesCS5A01G356400	5A	560.473	Ubiquitin E2 variant, N-terminal
TraesCS5A01G356500	5A	560.75	Nucleic acid-binding, OB-fold
TraesCS5A01G356700	5A	560.798	ClpP/crotonase-like domain
TraesCS5A01G356800	5A	560.825	AMP-dependent synthetase/ligase
TraesCS5A01G356900	5A	560.85	Signal peptidase complex subunit 3
TraesCS5A01G357000	5A	560.856	Tetratricopeptide-like helical domain
TraesCS5A01G357300	5A	561.332	Major facilitator superfamily domain
TraesCS5A01G357400	5A	561.341	tRNA synthetases class I, catalytic domain
TraesCS5A01G357500	5A	561.403	Ubiquitin-conjugating enzyme/RWD-like
TraesCS5A01G357900	5A	561.608	F-box domain
TraesCS5A01G358000	5A	561.629	Tetratricopeptide-like helical domain
TraesCS5A01G358100	5A	561.636	Domain of unknown function DUF4220
TraesCS5A01G358200	5A	561.643	Mitochondrial glycoprotein
TraesCS5A01G358300	5A	562.415	APC10/DOC domain
TraesCS5A01G358400	5A	562.531	PGG domain
TraesCS5A01G358600	5A	562.917	Metallo-beta-lactamase
TraesCS5A01G358800	5A	562.951	RNA recognition motif domain
TraesCS5A01G358900	5A	562.954	SGNH hydrolase-type esterase domain
TraesCS5A01G359000	5A	562.974	SKP1/BTB/POZ domain
TraesCS5A01G359200	5A	562.984	von Willebrand factor, type A
TraesCS5A01G359300	5A	563.073	BTB/POZ domain
TraesCS5A01G359400	5A	563.257	SKP1/BTB/POZ domain
TraesCS5A01G359500	5A	563.322	BTB/POZ domain
TraesCS5A01G359600	5A	563.339	DOMON domain
TraesCS5A01G359700	5A	563.36	Serpin domain
TraesCS5A01G359800	5A	563.459	Nonaspanin (TM9SF)
TraesCS5A01G359900	5A	563.466	PPM-type phosphatase domain
TraesCS5A01G360200	5A	563.77	Cyclic nucleotide-binding-like
TraesCS5A01G360300	5A	563.776	SKP1/BTB/POZ domain
TraesCS5A01G360400	5A	563.78	BTB/POZ domain
TraesCS5A01G360600	5A	563.91	Zinc finger C2H2-type
TraesCS5A01G360700	5A	563.919	Zinc finger C2H2-type
TraesCS5A01G360900	5A	564.183	BOP1, N-terminal domain
TraesCS5A01G361000	5A	564.207	Zinc finger C2H2-type
TraesCS5A01G361100	5A	564.281	Riboflavin synthase-like beta-barrel
TraesCS5A01G361200	5A	564.287	Thaumatin
TraesCS5A01G361300	5A	564.335	Sec7 domain
TraesCS5A01G361400	5A	564.661	IBR domain
TraesCS5A01G361700	5A	564.697	Cytochrome P450
TraesCS5A01G362000	5A	565.056	Domain of unknown function DUF4220
TraesCS5A01G362200	5A	565.361	Transferase
TraesCS5A01G362300	5A	565.38	Transferase
TraesCS5A01G362400	5A	565.445	Cytochrome P450
TraesCS5A01G362600	5A	565.46	Cytochrome P450
TraesCS5A01G362700	5A	565.488	Cytochrome P450
TraesCS5A01G362800	5A	565.503	Cytochrome P450
TraesCS5A01G362900	5A	565.512	Cytochrome P450
TraesCS5A01G363000	5A	565.521	Cytochrome P450
TraesCS5A01G363200	5A	565.841	Male sterility, NAD-binding
TraesCS5A01G363300	5A	566.072	Major facilitator superfamily domain
TraesCS5A01G363400	5A	566.075	Protein kinase-like domain
TraesCS5A01G363500	5A	566.08	Armadillo-type fold
TraesCS5A01G363600	5A	566.162	Transcription termination factor, mitochondrial/chloroplastic
TraesCS5A01G363700	5A	566.167	DNA-binding pseudobarrel domain
TraesCS5A01G363800	5A	566.232	DNA-binding pseudobarrel domain
TraesCS5A01G363900	5A	566.341	Myb/SANT-like domain
TraesCS5A01G364200	5A	566.519	Domain of unknown function DUF588
TraesCS5A01G364400	5A	566.588	Regulator of chromosome condensation 1/beta-lactamase-inhibitor protein II
TraesCS5A01G364500	5A	566.632	Ankyrin repeat-containing domain
TraesCS5A01G364600	5A	566.852	Transposase, Tnp1/En/Spm-like
TraesCS5A01G365000	5A	567.369	X8 domain
TraesCS5A01G365100	5A	567.371	MOSC, N-terminal beta barrel
TraesCS5A01G365200	5A	567.378	MOSC, N-terminal beta barrel
TraesCS5A01G365400	5A	567.467	Protein kinase-like domain
TraesCS5A01G365800	5A	567.652	Peptidase C1A, papain C-terminal
TraesCS5A01G366000	5A	567.711	RNA recognition motif domain
TraesCS5A01G366100	5A	567.722	Potassium transporter
TraesCS5A01G366200	5A	567.737	Palmitoyltransferase, DHHC domain
TraesCS5A01G366800	5A	568.659	Chaperonin Cpn60/TCP-1 family
TraesCS5A01G366900	5A	569.473	Development/cell death domain
TraesCS5A01G367000	5A	569.641	Metallo-dependent phosphatase-like
TraesCS5A01G367100	5A	569.666	Protein kinase-like domain
TraesCS5A01G367400	5A	569.849	Protein of unknown function DUF247, plant
TraesCS5A01G367600	5A	569.86	Trimeric LpxA-like
TraesCS5A01G367700	5A	569.863	Protein kinase-like domain
TraesCS5A01G367800	5A	570.11	Mannosyltransferase, DXD
TraesCS5A01G368000	5A	570.119	Domain of unknown function DUF1713
TraesCS5A01G371300	5A	570.2	Ethylene-responsive transcription factor
TraesCS5A01G368200	5A	570.837	HotDog domain
TraesCS5A01G368300	5A	571.012	AMP-dependent synthetase/ligase
TraesCS5A01G368400	5A	571.019	RNA recognition motif domain
TraesCS5A01G368500	5A	571.096	Multi antimicrobial extrusion protein
TraesCS5A01G368600	5A	571.126	Multi antimicrobial extrusion protein
TraesCS5A01G368700	5A	571.161	Multi antimicrobial extrusion protein
TraesCS5A01G368800	5A	571.165	Multi antimicrobial extrusion protein
TraesCS5A01G368900	5A	571.227	Copine
TraesCS5A01G369400	5A	571.486	Leucine-rich repeat domain, L domain-like
TraesCS5A01G369600	5A	571.593	Metallo-dependent phosphatase-like
TraesCS5A01G369700	5A	571.598	Metallo-dependent phosphatase-like
TraesCS5A01G369800	5A	571.62	Dehydrin
TraesCS5A01G369900	5A	571.626	Dehydrin
TraesCS5A01G370100	5A	571.646	Invasin/intimin cell-adhesion fragments
TraesCS5A01G370200	5A	571.736	Prephenate dehydratase
TraesCS5A01G370300	5A	571.745	Choline transporter-like
TraesCS5A01G370400	5A	571.75	SKP1 component, POZ domain
TraesCS5A01G370500	5A	571.806	Peptidase S54, rhomboid domain
TraesCS5A01G370600	5A	571.817	Glu-tRNAGln amidotransferase C subunit
TraesCS5A01G370800	5A	571.949	P-loop containing nucleoside triphosphate hydrolase
TraesCS5A01G371500	5A	572.263	YABBY protein
TraesCS5A01G371600	5A	572.314	Peptidase S1, PA clan
TraesCS5A01G371700	5A	572.431	Myb/SANT-like domain
TraesCS5A01G371800	5A	572.441	EEIG1/EHBP1 N-terminal domain
TraesCS5A01G372000	5A	572.45	Anticodon-binding
TraesCS5A01G372100	5A	572.653	DNA-binding domain
TraesCS5A01G372200	5A	572.662	Thioredoxin-like fold
TraesCS5A01G372300	5A	572.713	Polyamine-modulated factor 1/Kinetochore protein NNF1
TraesCS5A01G372500	5A	572.727	Zinc finger, RING-type
TraesCS5A01G372600	5A	572.73	Zinc finger, RING-type
TraesCS5A01G372700	5A	572.871	Ribosomal protein L5 eukaryotic/L18 archaeal
TraesCS5A01G372800	5A	572.875	Cupredoxin
TraesCS5A01G372900	5A	572.875	Chaperone DnaJ, C-terminal
TraesCS5A01G373000	5A	573.087	IQ motif, EF-hand binding site
TraesCS6D01G170400	6D	178.779	Metallo-beta-lactamase
TraesCS6D01G170500	6D	178.781	Pectin lyase fold/virulence factor
TraesCS6D01G170600	6D	178.936	P-loop containing nucleoside triphosphate hydrolase
TraesCS6D01G170700	6D	179.051	Pentatricopeptide repeat
TraesCS6D01G170900	6D	179.066	Cytochrome P450
TraesCS6D01G171000	6D	179.198	Histone deacetylase domain
TraesCS6D01G171100	6D	179.205	Leucine-rich repeat domain, L domain-like
TraesCS6D01G171200	6D	179.277	Protein kinase-like domain
TraesCS6D01G171300	6D	179.343	Polyribonucleotide 5'-hydroxyl-kinase Clp1, P-loop domain
TraesCS6D01G171400	6D	179.428	Metallo-dependent phosphatase-like
TraesCS6D01G171500	6D	179.541	S-adenosyl-L-methionine-dependent methyltransferase
TraesCS6D01G171600	6D	179.594	HSP20-like chaperone
TraesCS6D01G171700	6D	179.686	Domain of unknown function DUF641, plant
TraesCS6D01G171800	6D	179.724	ERAP1-like C-terminal domain
TraesCS6D01G171900	6D	179.842	Nucleolar protein 12
TraesCS6D01G172000	6D	180.055	Protein kinase-like domain
TraesCS6D01G172100	6D	180.171	Protein kinase-like domain
TraesCS6D01G172200	6D	180.427	Cytochrome P450
TraesCS6D01G172300	6D	180.617	Interferon-related developmental regulator, N-terminal
TraesCS6D01G172400	6D	180.622	Glycoside hydrolase 35, catalytic domain
TraesCS6D01G172500	6D	180.949	Peptidase C13, legumain
TraesCS6D01G172600	6D	181.12	Tetraspanin/Peripherin
TraesCS6D01G172700	6D	181.2	Domain of unknown function DUF588
TraesCS6D01G172800	6D	181.32	Cytokinin dehydrogenase 1, FAD/cytokinin binding domain
TraesCS6D01G172900	6D	181.392	Cytokinin dehydrogenase 1, FAD/cytokinin binding domain
TraesCS6D01G173000	6D	182.028	Zinc finger, GATA-type
TraesCS6D01G173100	6D	182.157	Protein kinase-like domain
TraesCS7B01G264800	7B	490.127	Zinc finger, GATA-type
TraesCS7B01G265000	7B	490.521	Concanavalin A-like lectin/glucanase domain
TraesCS7B01G265100	7B	491.412	Protein of unknown function DUF1677, Oryza sativa
TraesCS7B01G265200	7B	491.959	Cupredoxin
TraesCS7B01G265300	7B	492.54	Cupredoxin
TraesCS7B01G265400	7B	492.542	Nonaspanin (TM9SF)
TraesCS7B01G265500	7B	492.549	P-loop containing nucleoside triphosphate hydrolase
TraesCS7B01G265600	7B	492.878	Protein of unknown function DUF4228, plant
TraesCS7B01G265700	7B	492.88	P-loop containing nucleoside triphosphate hydrolase
TraesCS7B01G265900	7B	493.139	Myc-type, basic helix-loop-helix (bHLH) domain
TraesCS7B01G266000	7B	493.145	Histone deacetylase domain
TraesCS7B01G266100	7B	493.149	Nucleotide-diphospho-sugar transferases
TraesCS7B01G266200	7B	493.152	PPM-type phosphatase domain
TraesCS7B01G266300	7B	493.437	Translation elongation factor EF1B, gamma chain, conserved
TraesCS7B01G266400	7B	493.868	Protein kinase-like domain
TraesCS7B01G266600	7B	494.278	Protein of unknown function DUF761, plant
TraesCS7B01G266700	7B	494.504	Protein of unknown function DUF761, plant
TraesCS7B01G266800	7B	494.55	Zinc/iron permease
TraesCS7B01G266900	7B	494.589	RNA recognition motif domain
TraesCS7B01G267200	7B	495.163	SMAD/FHA domain
TraesCS7B01G267300	7B	495.166	Winged helix-turn-helix DNA-binding domain
TraesCS7B01G267500	7B	495.331	Cytochrome P450
TraesCS7B01G267800	7B	495.41	Glycoside hydrolase superfamily
TraesCS7B01G267900	7B	495.577	Protein kinase-like domain
TraesCS7B01G268100	7B	495.858	Metallo-beta-lactamase
TraesCS7B01G268200	7B	495.885	Protein of unknown function DUF3511
TraesCS7B01G268300	7B	495.899	Membrane bound O-acyl transferase, MBOAT
TraesCS7B01G268400	7B	496.126	NADP-dependent oxidoreductase domain
TraesCS7B01G268500	7B	496.129	P-loop containing nucleoside triphosphate hydrolase
TraesCS7B01G268600	7B	496.643	F-box domain
TraesCS7B01G268800	7B	496.723	Ribonuclease H-like domain
TraesCS7B01G268900	7B	497.225	NDRG
TraesCS7B01G269000	7B	497.464	DBC1/CARP1 catalytically inactive NUDIX hydrolase domain
TraesCS7B01G269200	7B	497.958	Mei2/Mei2-like, C-terminal RNA recognition motif
TraesCS7B01G271500	7B	498.3	ABC transporter family protein
TraesCS7B01G269400	7B	498.939	POX domain
TraesCS7B01G269600	7B	499.158	Polyketide cyclase/dehydrase
TraesCS7B01G272300	7B	499.3	Ethylene-responsive transcription factor
TraesCS7B01G269700	7B	499.304	P-loop containing nucleoside triphosphate hydrolase
TraesCS7B01G269800	7B	499.46	Cation/H+ exchanger
