# Supplementary material for: Uncover the genetic basis of processing quality related traits in common wheat (Triticum aestivum L.) using genome-wide association mapping
Source: Front Plant Sci. 2026 Mar 3;17:1755182. doi: 10.3389/fpls.2026.1755182 (PMC12992234; doi:10.3389/fpls.2026.1755182)
Supplement: Supplementary Table 6 — The reported loci for SSV, TW and WAR in previous studies. [file Table6.xlsx]

## Sheet: Sheet1
Table S6 The reported loci for SSV, TW and WAR in previous studies
Trait	Loci or chromosome	Explained phenotypic variation (PVE, %)	Method	Reference
SDS sedimentation volume (SSV)	1AL, 1BS, 3AS, 3BL, 5AL, 6AL, 7BS	7.2-12.6	Linkage mapping	Blanco et al. (1998)
	1B, 2D, 5D	8.8-14.9	Linkage mapping	Huang et al. (2006)
	1A, 1B, 3B, 4A(578.8-581.8 Mb), 4B, 6A, 6B, 7A	6.8-15.9	Linkage mapping	Conti et al. (2011)
	1A, 1B, 1D.	5.6-12.3	Linkage mapping	Deng et al. (2015)
	1B, 1D, 4A, 4B, 7A	9.0-16.8	Linkage mapping	Goel et al. (2019)
	1A, 2A, 3B, 4D	5.6-13.6	Linkage mapping	Rapp et al. (2019)
	1A, 1B, 2B, 3A	5.8-13.2	Linkage mapping	Ruan et al. (2020)
	1A, 1B, 1D, 2D, 3A, 4A(578.8-581.8), 5A, 5B, 5D, 6B	6.2-16.9	Linkage mapping	Semagn et al. (2021)
	QSSV-1A, QSSV-1B.1, QSSV-5D	6.6-15.5	Linkage mapping	Chang et al. (2022)
	QSSV.sau-1A.11A (510.3-531.2 Mb), 2B, 2D, 5A, 5B.	-	Linkage mapping	Li et al. (2025)
	QSSV.zaas-1AS(26.4-27.9 Mb), QSSV.zaas-4AS(85.8 Mb), QSSV.zaas-4AL(578.8-581.8 Mb)	7.2-9.2	GWAS	This study
Test weight (TW)	1A, 1D, 2A, 2B, 3B, 4B, 5D, 6B,7B	3.6-12.8	Linkage mapping	Narasimhamoorthy et al., 2006
	1A, 1B, 2B, 3B, 6B	6.3-12.6	Linkage mapping	Cabral et al., 2018
	QTW.zaas-1AS (26.0 Mb), QTW.zaas-1AL (582.0 Mb), QTW.zaas-4AL (578.8-581.8 Mb), QTW.zaas-4AL (678.5-685.7 Mb), QTW.zaas-5AL (554.1-569.7 Mb), QTW.zaas-6DS (180.1 Mb), QTW.zaas-7BL (493.2-498.7 Mb)	7.0-20.1	Linkage mapping	This study
Water absorption rate (WAR)	1B, 1D, 2A, 2D, 3A, 3B, 3D (AX-108907834), 5B, 5D, 6B, 6D (15.57 Mb, 152.26 Mb, 196.57-198.13 Mb, 333.49 Mb), 7B	3.9-23.5	GWAS	Zhao et al. (2024)
	1A, 2B, 4A, 4B, 5D, 6A, 6B, 7A, 7B, 7D.	6.3-17.2	GWAS	Jin et al. (2016)
	QWAR.zaas-1AL(477.4 Mb), QWAR.zaas-3BL (454.1 Mb), QWAR.zaas-4BL 4B (623.8 Mb), QWAR.zaas-4DS 4DS1 (38.4 Mb) QWAR.zaas-4DS (208.5 Mb).	7.0-8.7	GWAS	This study
