# Supplementary material for: Uncover the genetic basis of processing quality related traits in common wheat (Triticum aestivum L.) using genome-wide association mapping
Source: Front Plant Sci. 2026 Mar 3;17:1755182. doi: 10.3389/fpls.2026.1755182 (PMC12992234; doi:10.3389/fpls.2026.1755182)
Supplement: Supplementary Table 7 — The KASP markers validated in the diverse panel. [file Table7.xlsx]

## Sheet: Sheet1
Table S4 The KASP markers validated in the diverse panel
Name	Kasp-TW-1AL	Kasp-TW-7BL	Kasp-SDS-1AS	Kasp-SDS-4AL	Kasp-WAR1-1AL	SSV	TW	WAR
Huaimai20	TT	GG	AA	AA	AA	31.085	820.378	58.775
Huaimai18	CC	AA	CC	GG	AA	29.4133	788.817	58.725
Shixin828	TT	AA	CC	AA	GG	27.2583	804.36	60.4517
Lumai21	CC	GG	AA	AA	AA	32.1733	800.395	58.2267
Wanmai38	CC	AA	CC	AA	AA	29.5133	787.96	59.8233
Wennong5	CC	AA	CC	AA	GG	27.7467	785.763	62.435
Jinmai61	CC	AA	CC	GG	AA	27.975	791.468	58.29
Lumai11	CC	AA	CC	AA	AA	26.0583	782.023	58.2933
Luami15	CC	AA	CC	AA	GG	25.0983	772.978	57.5367
Lumai8	CC	AA	CC	AA	AG	29.9467	796.18	59.995
Xinong1376	CC	AA	AA	AA	GG	31.0233	797.355	58.1517
Yumai7	TT	AA	AA	AA	AA	36.1267	784.977	61.285
Fengchan3	CC	GG	AA	GG	GG	30.775	807.092	58.7633
Jimai20	CC	AA	CC	AA	GG	28.6383	787.467	59.635
Lumai6	TT	AA	CC	GG	AA	24.4517	792.303	56.2767
Shiyou17	TT	GG	AA	AA	GG	32.035	811.875	61.315
Su0663	TT	AA	CC	GG	AA	26.6817	806.675	58.1083
Wanmai50	CC	AA	CC	GG	AA	26.77	763.485	59.3117
Wanmai53	CC	AA	CC	AA	GG	27.915	787.227	60.095
Lankao906	TT	AA	AA	AA	GG	31.2333	785.918	60.0883
Bima1	CC	NA	AA	NA	GG	34.3833	787.24	61.0333
Heng7228	CC	NA	AA	NA	GG	33.8917	793.998	60.01
Huaimai21	TT	NA	AA	NA	GG	35.18	802.585	60.26
Jimai21	CC	NA	AA	NA	GG	34.7983	796.82	61.445
Jinhe9123	CC	NA	AA	NA	GG	32.0783	802.288	61.0933
Lankao23	TT	AA	AA	AA	GG	33.1733	798.125	60.7983
Lankao24	TT	AA	CC	AA	GG	32.375	806.983	59.2033
Linkang12	CC	AA	AA	GG	GG	37.81	802.808	59.6717
Luyuan502	TT	GG	CC	AA	GG	31.065	805.045	59.2167
Neixiang188	TT	GG	CC	AA	AA	29.755	793.132	59.0633
Shannong78-59	CC	GG	AA	AA	GG	33.045	802.912	59.9233
Shi4185	CC	GG	CC	GG	AA	28.9483	793.577	60.8367
Shijiazhuang15	CC	GG	CC	AA	AA	31.0333	797.612	59.48
Shijiazhuang8	CC	GG	AA	AA	AA	28.205	800.362	59.36
Xinong2000-7	TT	GG	CC	GG	GG	29.425	794.357	60.9467
Xinong291	CC	GG	AA	AA	AA	34.7317	808.11	58.1333
Yumai13	CC	GG	CC	GG	AA	27.7017	796.523	59.0267
Yumai35	TT	GG	CC	AA	GG	30.2033	806.46	61.7733
Zhongmai871	TT	AA	AA	AA	AA	30.4367	799.248	59.0833
Zhongmai875	CC	AA	CC	AA	AA	25.795	792.857	57.2633
Zhongmai895	TT	GG	AA	AA	AA	30.8367	799.953	59.335
Zhongyu5	CC	GG	CC	AA	AA	29.3867	790.777	60.5633
Zhongyu9	TT	GG	CC	AA	AA	28.9533	796.472	59.7633
Zhoumai11	CC	GG	AA	AA	GG	31.7767	793.212	60.9867
Zhoumai16	CC	NA	CC	NA	GG	30.2167	798.685	61.125
Zhoumai22	CC	NA	CC	NA	AA	27.6967	797.168	58.5183
Fu936	CC	NA	CC	NA	AA	30.25	787.025	59.15
Gaocheng8901	CC	NA	CC	NA	AA	27.1633	792.908	59.3817
Jimai22	CC	NA	AA	NA	GG	26.445	783.577	60.2833
Jinan13	TT	NA	CC	NA	AA	26.4267	787.247	59.5667
Liangxing66	CC	NA	CC	NA	AA	28.5333	789.318	59.8367
Liangxing99	CC	NA	AA	NA	AA	25.49	795.908	59.4983
Linhan2	CC	NA	CC	NA	GG	26.3267	811.523	63.3833
Lumai23	CC	AA	CC	AA	GG	30.7417	805.702	60.9933
Luohan2	TT	GG	AA	GG	AA	24.8467	808.508	60.5517
Shannong20	CC	GG	AA	GG	GG	24.91	795.977	59.2367
Shan150	CC	AA	CC	AA	GG	41.8133	800.25	62.1517
Shannong981	TT	AA	CC	AA	GG	29.4733	821.053	62.5833
Taishan5	TT	GG	AA	AA	GG	33.9233	820.61	63.3167
Wanmai29	TT	GG	AA	AA	GG	29.8183	822.907	63.0233
Wennong14	CC	GG	AA	GG	GG	26.1933	806.242	61.7183
Yannong15	CC	AA	AA	AA	GG	30.115	791.653	60.91
Yannong19	TT	GG	CC	AA	AA	33.17	830.882	62.4867
Yanzhan4110	TT	GG	AA	AA	GG	31.0083	805.178	63.2817
Yumai63	CC	NA	AA	NA	GG	26.4983	813.508	60.025
Zheng9023	CC	NA	AA	NA	GG	23.0233	796.262	62.5467
Zhengyin1	TT	NA	CC	NA	GG	28.0383	812.45	62.0583
Lumai5	CC	NA	AA	NA	AA	37.6633	796.863	61.25
Neixiang5	CC	NA	CC	NA	GG	26.1167	791.925	61.9433
Zhengzhou3	CC	NA	CC	NA	GG	32.2	819.265	59.5967
Shixin733	CC	NA	CC	NA	AA	29.3983	834.895	59.8617
Wanmai52	TT	NA	CC	NA	AA	30.7167	819.198	60.5217
Wanmai19	CC	NA	CC	NA	AA	26.995	799.103	58.1917
Aikang58	TT	GG	CC	AA	GG	28.7817	829.893	59.7383
Huapei5	CC	GG	CC	AA	GG	29.5533	823.31	61.8917
Luomai21	CC	GG	CC	AA	AA	34.1267	819.222	63.36
Yannong18	CC	GG	CC	AA	AA	27.8833	821.795	62.8433
Zhou8425B	TT	GG	CC	AA	GG	26.9367	817.403	59.675
Zhoumai13	TT	GG	CC	AA	GG	33.77	814.517	60.67
Zhoumai30	TT	GG	CC	AA	GG	27.3067	822.978	59.97
Bainong64	TT	GG	CC	AA	AA	29.46	814.278	58.745
Wan23094	TT	GG	CC	AA	AA	28.8217	820.45	58.6533
Yumai47	TT	GG	CC	AA	AA	30.005	815.747	59.365
Yumai49	TT	GG	CC	GG	AA	26.19	806.473	55.1283
Yumai57	CC	GG	CC	GG	AA	24.755	804.952	57.36
Zhoumai19	TT	GG	CC	GG	AA	28.89	825.34	61.105
Zhoumai31	TT	GG	CC	AA	AA	29.4017	823.37	61.4083
Zhengmai366	CC	AA	CC	AA	AA	25.29	792.467	56.6483
Lumai14	TT	GG	CC	AA	AA	32.4567	805.33	61.135
Jimai19	CC	GG	CC	GG	GG	28.6	811.92	63.8133
Jinan17	CC	GG	CC	AA	GG	26.0167	807.2	60.2733
Lumai9	TT	GG	CC	AA	AA	31.725	810.288	60.7733
Shanmai94	TT	AA	CC	AA	AA	29.0933	807.653	60.735
Xinong979-005	TT	GG	CC	GG	AA	32.4633	805.61	58.6733
Han6172	TT	GG	CC	AA	GG	22.5683	815.94	60.4217
Hengguan33	CC	GG	AA	AA	AA	36.1483	808.728	61.8217
Shan715	TT	AA	CC	AA	GG	32.535	813.847	63.4383
Wunong148	CC	GG	CC	AA	AA	27.9217	809.373	58.06
Yumai50	CC	GG	AA	GG	AA	30.59	806.563	58.9367
Zhong892	CC	AA	AA	AA	AA	30.475	818.493	58.8667
Xinmai9408	TT	GG	CC	AA	AA	26.12	811.593	61.4667
Bima4	TT	GG	CC	GG	GG	29.3733	810.687	60.115
Jining16	TT	AA	AA	AA	AA	29.4183	815.63	58.1567
Linmai2	CC	GG	AA	AA	GG	34.555	793.827	62.9717
Linmai4	CC	NA	AA	NA	AA	29.5	808.953	59.205
Shan229	TT	NA	CC	NA	AA	33.235	801.202	59.985
Taishan1	CC	NA	CC	NA	GG	29.6367	804.043	61.885
Xinong88	TT	NA	CC	NA	AA	27.6367	804.845	60.5167
Yumai34	TT	NA	AA	NA	AA	32.14	806.66	60.8033
Jishi02-1	TT	AA	AA	GG	AA	31.92	813.717	62.3317
Zhoumai12	TT	GG	CC	AA	GG	31.9183	818.965	60.1667
Shanmai509	CC	AA	CC	AA	AA	29.52	802.598	60.1083
Shan354	TT	NA	CC	NA	AA	30.85	809.353	61.2367
Zhoumai18	TT	NA	CC	NA	GG	29.2067	834.147	61.2117
Shan253	TT	NA	CC	NA	AA	32.765	828.625	60.5767
Shan512	CC	GG	AA	AA	AA	35.0133	796.65	62.77
Shanyou225	TT	AA	CC	AA	AA	29.4333	804.883	58.9717
Sunong6	TT	AA	CC	AA	GG	33.84	802.52	61.565
Wanmai33	TT	AA	AA	AA	AA	36.6183	804.767	60.1867
Zhoumai28	TT	GG	AA	AA	GG	31.0383	823.148	62.61
Xinmai9	TT	GG	CC	AA	GG	31.5483	821.358	63.4233
Lumai7	TT	GG	AA	AA	GG	33.2233	828.34	62.2883
Gaoyou503	TT	AA	AA	AA	GG	34.4367	817.47	61.56
SSV, SDS sedimentation volume; TW, Test weight; WAR, Water absorbing rate
